# Supplementary material for: A Mutation Losing an RBP‐Binding Site in the LncRNA NORSF Transcript Influences Granulosa Cell Apoptosis and Sow Fertility
Source: Adv Sci (Weinh). 2024 Aug 9;11(40):2404747. doi: 10.1002/advs.202404747 (PMC11516108; doi:10.1002/advs.202404747)
Supplement: Supplementary file 3 — Supplemental Tables [file ADVS-11-2404747-s001.xlsx]

## Sheet: Table S1
Table S1 Primers for PCR reaction
Genes	Primer sequence (5’ to 3’)	Usage
NORSF	F: ACAGGGAAGCGAGTGGATGA R: CGCCTCGGCTTCCTACTAAAT	qRT-PCR
NR2C1	F: CAGAGCATCAGGGCGTCATTAT R: TTTTTTCTGTTGAAGCGGCAC	qRT-PCR
Caspase8	F: AGAGGCTCCAAGAAAAGAGAATGT R: TGGCAATCTCCTGACTCAAAAA	qRT-PCR
GAPDH	F: GGACTCATGACCACGGTCCAT R: TCAGATCCACAACCGACACGT	qRT-PCR
NORSF	F: TCTGACAGGGAAGCGAGTGG R: TTTCGGTCTTCTCTGCGTTGA	RIP-PCR

## Sheet: Table S2
Table S2 Primers for plasmids construction
Plasmids	Primer sequence (5’ to 3’)	Usage
pGL3-124	F: TGGTCTGACAGGACTGGGTTT R: TCGTACCTAAACATGGATTATCTCT	Luciferase reporter
pGL3-250	F: TGACTTTTTGTGCATAGGTCATT R: TCGTACCTAAACATGGATTATCTCT	Luciferase reporter
pGL3-515	F: TGTTCAAACTGTGATTAACCTCTC R: TCGTACCTAAACATGGATTATCTCT	Luciferase reporter
pGL3-808	F: TACACCACTGTTCACGGCAA R: TCGTACCTAAACATGGATTATCTCT	Luciferase reporter
pGL3-1046	F: GCCACGACGAGAACTCCAA R: TCGTACCTAAACATGGATTATCTCT	Luciferase reporter
pGL3-1442	F: CCCAGAGGTTTGATGGCTACT R: TCGTACCTAAACATGGATTATCTCT	Luciferase reporter
pcDNA3.1-Caspase8	F: CCGCTCGAGACATCCTCCTAACGCTTGAGC R: TGCTCTAGAAATAAATTAAGCATAGTGTTATGCAA	Overexpression

## Sheet: Table S3
Table S3 Oligonucleotide sequences
Name	Sequence (5’ to 3’)
NC-siRNA	Sense: UUCUCCGAACGUGUCACGUTT Anti-Sense: ACGUGACACGUUCGGAGAATT
NORSF-siRNA	Sense: GUCAGAAUGUGCAGUGACUTT Anti-Sense: AGUCACUGCACAUUCUGACTT
NC-siRNA	Sense: UUCUCCGAACGUGUCACGUTT Anti-Sense: ACGUGACACGUUCGGAGAATT
NR2C1-siRNA	Sense: ACACCAGAUAAGGCUGAAUTT Anti-Sense: AUUCAGCCUUAUCUGGUGUTT
NC-siRNA	Sense: UUCUCCGAACGUGUCACGUTT Anti-Sense: ACGUGACACGUUCGGAGAATT
Caspase8-siRNA	Sense: CGGAAUUGAAGGACUUUAATT Anti-Sense: UUAAAGUCCUUCAAUUCCGTT

## Sheet: Table S4
Table S4 Primers for ChIP assay
Name	Sequences (5’ to 3’)
NBE1	F: AGCCTCGTCTGCGACCTACA R: CCTGAGAGGTTAATCACAGTTTGAA
NBE2	F: TCTGCCTCACGAAGACTGGTATT R: GTCGCAGACGAGGCTCAGAT

## Sheet: Table S5
Table S5 Biotin-labeled probes
Genes	Probe sequence (5’ to 3’)	Usage
NORSF TFO	GGCCGGCAUAGCAGGGGGUGAUUUAGUAGGAAGCCGAGGCGGCGUCAGAAUGUGCA-Biotin	Triplex pull-down
NORSF A	AUGAACAAACAGGAGAAUUUCAGAUCGCAGUCAGAGCUCCCAAGACAAG-Biotin	RNA pull-down
NORSF G	AUGAACAAACAGGAGAAUUUCAGGUCGCAGUCAGAGCUCCCAAGACAAG-Biotin	RNA pull-down

## Sheet: Table S6
Table S6 Genomic location of QTLs for sow fertility traits
QTL ID	Traits	Chromosomes	Start	End
QTL_ID=8815	Age at puberty	1	271800234	274330532
QTL_ID=31830	Corpus luteum number	1	267010107	267132656
QTL_ID=1250	Teat number	1	265323610	279095904
QTL_ID=822	Teat number	1	265323610	279095904
QTL_ID=845	Teat number	1	265323610	279095904
QTL_ID=126678	Teat number	1	260023553	260869133
QTL_ID=96079	Age at puberty	1	259185953	259260476
QTL_ID=126625	Teat number, difference between sides	1	257450196	258177021
QTL_ID=31829	Corpus luteum number	1	256871050	256980274
QTL_ID=582	Teat number	1	256785161	270836919
QTL_ID=126640	Teat number, difference between sides	1	256664765	257450196
QTL_ID=18292	Number of mummified pigs	1	251565447	251716536
QTL_ID=18221	Litter size	1	248419665	248501240
QTL_ID=18220	Litter size	1	245243350	245416808
QTL_ID=18061	Total number born alive	1	240277866	240436407
QTL_ID=193565	Teat number	1	239353706	240840955
QTL_ID=18060	Total number born alive	1	239046421	239149699
QTL_ID=7660	Age at puberty	1	229441985	229678388
QTL_ID=18371	Reproductive tract weight	1	227649725	227711946
QTL_ID=10617	Gestation length	1	226764071	274130998
QTL_ID=520	Age at puberty	1	199128720	272692549
QTL_ID=22937	Litter weight, total	1	193160069	193341173
QTL_ID=15976	Lifetime total number of offspring	1	185103388	185385768
QTL_ID=15977	Lifetime number of offspring born alive	1	185103388	185385768
QTL_ID=31827	Corpus luteum number	1	185014776	185131222
QTL_ID=31826	Corpus luteum number	1	184510294	184762708
QTL_ID=31825	Corpus luteum number	1	182492323	182786139
QTL_ID=22924	Total number born alive	1	174404774	174528186
QTL_ID=18169	Gestation length	1	173930146	174435952
QTL_ID=18168	Gestation length	1	171955657	172286374
QTL_ID=31824	Corpus luteum number	1	167622960	167690373
QTL_ID=126659	Left teat number	1	167078291	167786662
QTL_ID=31823	Corpus luteum number	1	166945257	167151252
QTL_ID=126609	Left teat number	1	166238890	166983842
QTL_ID=22912	Litter size	1	166157100	166253306
QTL_ID=22923	Total number born alive	1	166157100	166253306
QTL_ID=22936	Litter weight, total	1	166157100	166253306
QTL_ID=7453	Nonfunctional nipples	1	165580236	257944209
QTL_ID=126670	Left teat number	1	165404255	166209833
QTL_ID=126633	Left teat number	1	163432839	164155358
QTL_ID=126713	Teat number	1	163432839	164155358
QTL_ID=18115	Number of stillborn	1	159785087	160005977
QTL_ID=22922	Total number born alive	1	147917056	148170231
QTL_ID=126589	Teat number, difference between sides	1	138883231	139755328
QTL_ID=18272	Number of mummified pigs	1	125272056	125419284
QTL_ID=15974	Lifetime total number of offspring	1	113131546	113346598
QTL_ID=15975	Lifetime number of offspring born alive	1	113131546	113346598
QTL_ID=96089	Age at puberty	1	110201182	110446003
QTL_ID=5255	Teat number	1	105873529	290457491
QTL_ID=18239	Number of mummified pigs	1	104202529	104409268
QTL_ID=18364	uterine horn length	1	101694381	103197203
QTL_ID=18366	uterine horn length	1	101694381	103197203
QTL_ID=18219	Litter size	1	99533522	99549245
QTL_ID=31822	Corpus luteum number	1	97745041	97801853
QTL_ID=18218	Litter size	1	97716142	97801853
QTL_ID=18365	uterine horn length	1	91662984	96901518
QTL_ID=6481	Teat number	1	85842604	162073157
QTL_ID=18271	Number of mummified pigs	1	81246308	81376955
QTL_ID=22911	Litter size	1	81162933	81298640
QTL_ID=18070	Total number born alive	1	80654093	80772877
QTL_ID=18367	uterine horn length	1	71421031	72224537
QTL_ID=22910	Litter size	1	65859940	66008742
QTL_ID=15972	Lifetime number of offspring born alive	1	63225607	63316569
QTL_ID=15973	Lifetime total number of offspring	1	63225607	63316569
QTL_ID=18270	Number of mummified pigs	1	58242860	58422166
QTL_ID=18269	Number of mummified pigs	1	55686230	55825018
QTL_ID=18291	Number of mummified pigs	1	55332930	55422121
QTL_ID=57514	Litter birth interval	1	49839818	50616382
QTL_ID=5223	Teat number	1	45939845	292033322
QTL_ID=126623	Teat number	1	44682948	45458429
QTL_ID=126635	Teat number	1	43699076	44640013
QTL_ID=18268	Number of mummified pigs	1	30605825	30709317
QTL_ID=18290	Number of mummified pigs	1	14946721	15010885
QTL_ID=18238	Number of mummified pigs	1	14379959	14456261
QTL_ID=31821	Corpus luteum number	1	13803972	13891308
QTL_ID=31819	Corpus luteum number	1	12971916	12997223
QTL_ID=7658	Number weaned	1	10030973	10191204
QTL_ID=126585	Right teat number	1	5565075	6451336
QTL_ID=276	Teat number	1	2701298	16114132
QTL_ID=96103	Age at puberty	2	150504958	150596395
QTL_ID=96102	Age at puberty	2	150344880	150459716
QTL_ID=18144	Gestation length	2	149501823	149745905
QTL_ID=31843	Corpus luteum number	2	149395785	149532875
QTL_ID=18143	Gestation length	2	149234786	149395785
QTL_ID=31842	Corpus luteum number	2	146660528	146788662
QTL_ID=126630	Teat number	2	146660528	147400783
QTL_ID=4255	Nonfunctional nipples	2	139359663	150135089
QTL_ID=170922	Total number born alive	2	139274287	140312511
QTL_ID=31840	Corpus luteum number	2	139196995	139405915
QTL_ID=31839	Corpus luteum number	2	138871706	139108346
QTL_ID=31838	Corpus luteum number	2	138651717	138853863
QTL_ID=7454	Nonfunctional nipples	2	138002690	142235710
QTL_ID=37436	Teat number	2	134975192	135413822
QTL_ID=18222	Litter size	2	134646977	134792962
QTL_ID=31837	Corpus luteum number	2	134489626	134585623
QTL_ID=18244	Number of mummified pigs	2	134168778	134560169
QTL_ID=18275	Number of mummified pigs	2	132867691	133101609
QTL_ID=31836	Corpus luteum number	2	131950584	132293998
QTL_ID=31835	Corpus luteum number	2	131685721	131780589
QTL_ID=31834	Corpus luteum number	2	128171493	128350435
QTL_ID=31833	Corpus luteum number	2	123427353	123520195
QTL_ID=57527	Number of stillborn	2	122917824	123520195
QTL_ID=18274	Number of mummified pigs	2	117965825	118026623
QTL_ID=18186	Litter size	2	115758230	116080958
QTL_ID=18125	Number of stillborn	2	112338624	112594368
QTL_ID=18273	Number of mummified pigs	2	104789636	104894181
QTL_ID=21837	Gestation length	2	100385940	125047558
QTL_ID=18185	Litter size	2	97375240	97873901
QTL_ID=18063	Total number born alive	2	95595645	96335500
QTL_ID=18243	Number of mummified pigs	2	94725569	95220923
QTL_ID=18182	Litter size	2	94595399	95295991
QTL_ID=18062	Total number born alive	2	94595399	95336873
QTL_ID=18181	Litter size	2	93018302	93633943
QTL_ID=126655	Teat number	2	88286276	89123545
QTL_ID=31832	Corpus luteum number	2	84881427	85026066
QTL_ID=126720	Right teat number	2	79520643	80229065
QTL_ID=18242	Number of mummified pigs	2	73887387	75003177
QTL_ID=126702	Left teat number	2	59675576	60582816
QTL_ID=126707	Teat number	2	59675576	60582816
QTL_ID=7471	Nonfunctional nipples	2	51054270	59648728
QTL_ID=18142	Gestation length	2	46014239	46627442
QTL_ID=18241	Number of mummified pigs	2	45073098	45437017
QTL_ID=18141	Gestation length	2	45073098	45763592
QTL_ID=18140	Gestation length	2	43664058	45003832
QTL_ID=126674	Teat number	2	34643628	35283711
QTL_ID=126586	Teat number, difference between sides	2	33404388	34108633
QTL_ID=126662	Teat number	2	33404388	34108633
QTL_ID=126603	Teat number	2	32471093	33358541
QTL_ID=126604	Right teat number	2	32471093	33358541
QTL_ID=126689	Teat number	2	31569621	32394198
QTL_ID=37435	Teat number	2	30527742	31927226
QTL_ID=18139	Gestation length	2	30446152	30544297
QTL_ID=18293	Number of mummified pigs	2	28787512	28927239
QTL_ID=31831	Corpus luteum number	2	19298445	19705274
QTL_ID=126651	Teat number	2	19298445	20157764
QTL_ID=909	Teat number	2	13366532	44483418
QTL_ID=18097	Number of stillborn	2	11020985	11057549
QTL_ID=18096	Number of stillborn	2	10230001	10521615
QTL_ID=4569	Number of mummified pigs	2	9956556	10032973
QTL_ID=18373	uterine horn weight	2	7810583	7810683
QTL_ID=18374	uterine horn weight	2	7177524	7228870
QTL_ID=4568	Number of mummified pigs	2	6005389	6016643
QTL_ID=170921	Total number born alive	2	5391870	6150699
QTL_ID=18095	Number of stillborn	2	2594130	3344856
QTL_ID=593	Teat number	2	609757	7440323
QTL_ID=6464	Left teat number	3	132162216	132183366
QTL_ID=37441	Teat number	3	129258963	129634248
QTL_ID=18127	Number of stillborn	3	127814339	128111281
QTL_ID=4250	Teat number	3	125343844	132848913
QTL_ID=4256	Nonfunctional nipples	3	125343844	132848913
QTL_ID=126728	Left teat number	3	125245351	126540189
QTL_ID=543	Teat number	3	121848983	122254014
QTL_ID=18126	Number of stillborn	3	119988261	120556045
QTL_ID=18155	Gestation length	3	118101391	118293055
QTL_ID=8797	Teat number	3	115061532	129230584
QTL_ID=8798	Teat number	3	115061532	129230584
QTL_ID=18277	Number of mummified pigs	3	114349621	114482389
QTL_ID=18276	Number of mummified pigs	3	107380736	108062003
QTL_ID=37439	Teat number	3	106179324	106411799
QTL_ID=31848	Corpus luteum number	3	101479314	101529738
QTL_ID=18188	Litter size	3	98287135	98480223
QTL_ID=31847	Corpus luteum number	3	94599697	95196819
QTL_ID=31846	Corpus luteum number	3	94404126	94519342
QTL_ID=31845	Corpus luteum number	3	93418091	93655118
QTL_ID=18187	Litter size	3	85912719	86129405
QTL_ID=18066	Total number born alive	3	84032995	84650176
QTL_ID=18296	Number of mummified pigs	3	81484435	81749871
QTL_ID=18044	Corpus luteum number	3	76884637	85433008
QTL_ID=15978	Lifetime number of offspring born alive	3	75233616	75331807
QTL_ID=126598	Left teat number	3	67608274	68788489
QTL_ID=18065	Total number born alive	3	67354617	67449798
QTL_ID=126672	Teat number	3	56530168	57370124
QTL_ID=57516	Litter birth interval	3	55461707	56429533
QTL_ID=126693	Teat number	3	46864677	47708290
QTL_ID=37438	Teat number	3	43227069	43227089
QTL_ID=18089	Total number born alive	3	40354181	42049634
QTL_ID=37437	Teat number	3	38122142	38163843
QTL_ID=6474	Right teat number	3	32047876	34639281
QTL_ID=6482	Teat number	3	32047876	34639281
QTL_ID=18295	Number of mummified pigs	3	29615069	29698123
QTL_ID=18194	Litter size	3	29585264	29698123
QTL_ID=18116	Number of stillborn	3	29504410	30085642
QTL_ID=96091	Age at puberty	3	26271879	26505996
QTL_ID=96080	Age at puberty	3	25738572	25852288
QTL_ID=644	Plasma FSH concentration	3	21947993	38238763
QTL_ID=96090	Age at puberty	3	21248097	21890625
QTL_ID=6465	Left teat number	3	17795067	104530182
QTL_ID=4249	Corpus luteum number	3	14776389	16866926
QTL_ID=7455	Nonfunctional nipples	3	14776389	102773204
QTL_ID=7472	Nonfunctional nipples	3	14776389	100216075
QTL_ID=96087	Age at puberty	3	12268238	12442760
QTL_ID=18043	Corpus luteum number	3	11849890	15602053
QTL_ID=96084	Age at puberty	3	11470667	11506934
QTL_ID=18088	Total number born alive	3	10946875	11097868
QTL_ID=18223	Litter size	3	10946875	11097868
QTL_ID=515	Corpus luteum number	3	4571903	82495610
QTL_ID=170923	Total number born alive	3	3383102	4294426
QTL_ID=31844	Corpus luteum number	3	2665252	2734718
QTL_ID=5224	Teat number	3	1456046	130209174
QTL_ID=179355	Litter size	3	264925	978790
QTL_ID=179356	Total number born alive	3	264925	978790
QTL_ID=8818	Corpus luteum number	4	130122431	130340238
QTL_ID=37442	Teat number	4	127492397	127876851
QTL_ID=31856	Corpus luteum number	4	125722749	125876050
QTL_ID=22915	Litter size	4	125520514	125634311
QTL_ID=22925	Total number born alive	4	125520514	125634311
QTL_ID=31855	Corpus luteum number	4	125354868	125520514
QTL_ID=18336	Embryo weight	4	123970069	124002859
QTL_ID=31854	Corpus luteum number	4	123733425	123944905
QTL_ID=18246	Number of mummified pigs	4	122037141	122132861
QTL_ID=22914	Litter size	4	119756297	119894490
QTL_ID=18145	Gestation length	4	113831382	113983649
QTL_ID=22943	Litter weight, total	4	112208693	112386275
QTL_ID=31853	Corpus luteum number	4	110586450	119798655
QTL_ID=31852	Corpus luteum number	4	110210917	110586450
QTL_ID=18334	Ovary weight	4	107339929	107535786
QTL_ID=18335	Ovary weight	4	107339929	107535786
QTL_ID=7473	Nonfunctional nipples	4	102054630	140378854
QTL_ID=491	Corpus luteum number	4	96936045	106510877
QTL_ID=18278	Number of mummified pigs	4	96933919	97131487
QTL_ID=170925	Total number born alive	4	95740439	96704840
QTL_ID=7456	Nonfunctional nipples	4	95136118	102054630
QTL_ID=18333	Ovary weight	4	94019977	94547548
QTL_ID=18245	Number of mummified pigs	4	89758403	89952657
QTL_ID=18067	Total number born alive	4	88079000	88255212
QTL_ID=18189	Litter size	4	88079000	88255212
QTL_ID=22942	Litter weight, total	4	70397659	70842334
QTL_ID=31851	Corpus luteum number	4	69293090	69405280
QTL_ID=31850	Corpus luteum number	4	69094210	69229159
QTL_ID=22941	Litter weight, total	4	68452713	68473940
QTL_ID=22913	Litter size	4	68405539	68526487
QTL_ID=18099	Number of stillborn	4	68388128	68580257
QTL_ID=31849	Corpus luteum number	4	68085665	68190231
QTL_ID=18098	Number of stillborn	4	67399289	67686972
QTL_ID=22940	Litter weight, total	4	58742789	58820931
QTL_ID=18299	Number of mummified pigs	4	47410200	47739178
QTL_ID=18225	Litter size	4	38375606	38650868
QTL_ID=126691	Right teat number	4	30391443	31331446
QTL_ID=126700	Teat number	4	30391443	31331446
QTL_ID=193566	Teat number	4	29024017	30879637
QTL_ID=126690	Teat number	4	28663072	29594329
QTL_ID=126621	Left teat number	4	24229973	25207543
QTL_ID=126687	Teat number	4	24229973	25207543
QTL_ID=8817	Corpus luteum number	4	23809394	82084284
QTL_ID=126647	Teat number	4	23186316	24201742
QTL_ID=126731	Left teat number	4	23186316	24201742
QTL_ID=17560	Teat number	4	22799207	35396630
QTL_ID=8816	Age at puberty	4	21455367	21516165
QTL_ID=18298	Number of mummified pigs	4	17041571	17178526
QTL_ID=126641	Right teat number	4	15365124	16188176
QTL_ID=18117	Number of stillborn	4	13904769	14100601
QTL_ID=18376	uterine horn weight	4	11212066	11295656
QTL_ID=6466	Left teat number	4	10707304	10729085
QTL_ID=6484	Teat number	4	10548798	10635538
QTL_ID=18375	uterine horn weight	4	8872595	8992389
QTL_ID=56267	Age at puberty	4	7188213	8073357
QTL_ID=8800	Teat number	4	7118161	7146659
QTL_ID=6475	Right teat number	4	6837082	6880643
QTL_ID=18338	Embryo weight	4	6524822	6539767
QTL_ID=18337	Embryo weight	4	5824837	5852955
QTL_ID=5256	Teat number	4	5244479	95136118
QTL_ID=450	Number of stillborn	4	4064787	12618993
QTL_ID=8799	Teat number	4	4064787	12688770
QTL_ID=5225	Teat number	4	4064787	71152561
QTL_ID=18297	Number of mummified pigs	4	3287934	3389087
QTL_ID=18118	Number of stillborn	5	101088132	101202632
QTL_ID=8819	Corpus luteum number	5	92616006	92678765
QTL_ID=18279	Number of mummified pigs	5	90156777	90360449
QTL_ID=580	Number of stillborn	5	88826193	88870264
QTL_ID=22945	Litter weight, total	5	87457766	87479498
QTL_ID=7474	Nonfunctional nipples	5	85756451	98294345
QTL_ID=6476	Right teat number	5	71396004	71428276
QTL_ID=6485	Teat number	5	69403284	69615986
QTL_ID=126618	Teat number	5	68761990	69687700
QTL_ID=22944	Litter weight, total	5	67162792	67235787
QTL_ID=18377	uterine horn length	5	66696482	66768206
QTL_ID=18379	uterine horn weight	5	66205674	66250502
QTL_ID=31859	Corpus luteum number	5	66156715	66223267
QTL_ID=15981	Lifetime total number of offspring	5	37968621	38110593
QTL_ID=15982	Lifetime number of offspring born alive	5	37968621	38110593
QTL_ID=6467	Left teat number	5	35386728	68379898
QTL_ID=18148	Gestation length	5	34177721	34303955
QTL_ID=18147	Gestation length	5	33897913	33991092
QTL_ID=10619	uterine horn length	5	22412792	63117217
QTL_ID=984	Teat number	5	19558279	34660429
QTL_ID=18378	uterine horn weight	5	14401823	67445352
QTL_ID=18380	Reproductive tract weight	5	14401823	67445352
QTL_ID=18071	Total number born alive	5	13610874	13733050
QTL_ID=24288	Teat number	5	11496289	77598894
QTL_ID=31857	Corpus luteum number	5	8373189	8558150
QTL_ID=7457	Nonfunctional nipples	5	7516035	7657348
QTL_ID=18128	Number of stillborn	5	2706495	103715674
QTL_ID=126730	Right teat number	5	2618770	2727540
QTL_ID=2927	Teat number	5	844337	34660429
QTL_ID=126725	Left teat number	6	169927307	170776179
QTL_ID=31863	Corpus luteum number	6	165972241	166148395
QTL_ID=31862	Corpus luteum number	6	165657661	165850427
QTL_ID=31861	Corpus luteum number	6	165295895	165400096
QTL_ID=18159	Gestation length	6	160475452	160732862
QTL_ID=31860	Corpus luteum number	6	159816273	159881714
QTL_ID=126656	Teat number, difference between sides	6	159801569	160251796
QTL_ID=18302	Number of mummified pigs	6	159315099	159816273
QTL_ID=18130	Number of stillborn	6	153077085	153229902
QTL_ID=18090	Total number born alive	6	148140696	148723940
QTL_ID=18226	Litter size	6	148140696	148723940
QTL_ID=4571	Number of mummified pigs	6	126551656	127802318
QTL_ID=17555	Teat number	6	125289074	139286514
QTL_ID=18301	Number of mummified pigs	6	115015638	115126440
QTL_ID=6468	Left teat number	6	113628850	113694656
QTL_ID=18119	Number of stillborn	6	110382402	111230194
QTL_ID=66298	Teat number	6	109110077	111606155
QTL_ID=583	Teat number	6	105864781	134139072
QTL_ID=18339	Ovary weight	6	101343777	101580490
QTL_ID=4570	Number of mummified pigs	6	96638517	97180581
QTL_ID=4573	Teat number	6	91680309	92357975
QTL_ID=8820	Age at puberty	6	91030131	146365886
QTL_ID=18383	Reproductive tract weight	6	86105221	86142824
QTL_ID=18100	Number of stillborn	6	84823262	85038766
QTL_ID=18249	Number of mummified pigs	6	76510963	76607597
QTL_ID=10620	Litter size	6	74531339	129740986
QTL_ID=96078	Age at puberty	6	74438122	74505299
QTL_ID=17547	Teat number	6	74133109	108169894
QTL_ID=18158	Gestation length	6	73007048	135140880
QTL_ID=6486	Teat number	6	72556635	72622441
QTL_ID=18300	Number of mummified pigs	6	72509486	72802884
QTL_ID=17563	Teat number	6	69115022	84045959
QTL_ID=7476	Nonfunctional nipples	6	61924724	117131464
QTL_ID=18382	uterine horn length	6	61337311	63024132
QTL_ID=18381	uterine horn length	6	55097198	63966844
QTL_ID=8665	Teat number	6	52757738	85846150
QTL_ID=22949	Litter weight, total	6	45744000	45804490
QTL_ID=22948	Litter weight, total	6	45277624	45406161
QTL_ID=18248	Number of mummified pigs	6	39750286	40212335
QTL_ID=18247	Number of mummified pigs	6	38858556	39257636
QTL_ID=7459	Nonfunctional nipples	6	38553933	66465212
QTL_ID=126602	Teat number	6	33518375	35194878
QTL_ID=8828	Number of viable embryos	6	30510813	30515527
QTL_ID=7533	Number of stillborn	6	29399389	29422525
QTL_ID=8838	Total number born alive	6	26159450	26187652
QTL_ID=18156	Gestation length	6	25859176	135140880
QTL_ID=18157	Gestation length	6	22701367	23236099
QTL_ID=5226	Teat number	6	19536155	157765593
QTL_ID=4572	Teat number	6	15557526	15570171
QTL_ID=4564	Number of mummified pigs	6	13793778	13802921
QTL_ID=4567	Number of mummified pigs	6	11883604	11977612
QTL_ID=22947	Litter weight, total	6	10100135	10431001
QTL_ID=24281	Litter size	6	9303695	77907573
QTL_ID=7458	Nonfunctional nipples	6	5817258	8112698
QTL_ID=7475	Nonfunctional nipples	6	5817258	8112698
QTL_ID=18129	Number of stillborn	6	4949263	5360879
QTL_ID=22946	Litter weight, total	6	3738101	3985810
QTL_ID=24289	Teat number	6	2352681	72944202
QTL_ID=7326	Nonfunctional nipples	7	121170044	121370120
QTL_ID=126708	Left teat number	7	117749715	118720136
QTL_ID=126727	Left teat number	7	116803752	117659234
QTL_ID=6469	Left teat number	7	115830475	115873972
QTL_ID=31866	Corpus luteum number	7	115072393	115145922
QTL_ID=6487	Teat number	7	114909405	115216384
QTL_ID=18174	Gestation length	7	114585094	115072393
QTL_ID=18173	Gestation length	7	114054253	114460289
QTL_ID=6477	Right teat number	7	113899821	114438893
QTL_ID=10618	uterine horn length	7	107293999	121844099
QTL_ID=8666	Teat number	7	99601274	102452636
QTL_ID=4251	Teat number	7	99225754	106839376
QTL_ID=172216	Teat number	7	98977689	99931891
QTL_ID=66299	Teat number	7	97279129	97752476
QTL_ID=172215	Teat number	7	97247184	98155866
QTL_ID=37447	Teat number	7	96226559	99179475
QTL_ID=193567	Teat number	7	95870702	97794678
QTL_ID=193570	Teat number	7	92827827	99321908
QTL_ID=7460	Nonfunctional nipples	7	91621050	101176460
QTL_ID=126657	Left teat number	7	89580378	90619801
QTL_ID=126682	Teat number	7	89580378	90619801
QTL_ID=8804	Teat number	7	88946228	107293999
QTL_ID=8805	Teat number	7	88946228	107293999
QTL_ID=18172	Gestation length	7	87097361	87207539
QTL_ID=37446	Teat number	7	81209086	85125860
QTL_ID=126644	Left teat number	7	73959252	74726649
QTL_ID=96082	Age at puberty	7	70206542	70501707
QTL_ID=55870	Teat number	7	69072496	70022773
QTL_ID=57517	Number of stillborn	7	68130280	69149849
QTL_ID=18195	Litter size	7	64572108	64847978
QTL_ID=18343	Ovary weight	7	61730572	62341954
QTL_ID=277	Teat number	7	60255640	99614552
QTL_ID=18171	Gestation length	7	60134455	60655687
QTL_ID=18388	uterine horn weight	7	59660220	59862543
QTL_ID=37444	Teat number	7	58901514	58993482
QTL_ID=22952	Litter weight, total	7	55558934	55658246
QTL_ID=18389	uterine horn weight	7	54275846	54454738
QTL_ID=18305	Number of mummified pigs	7	51976223	52117335
QTL_ID=18304	Number of mummified pigs	7	49967741	50034186
QTL_ID=37443	Teat number	7	49785741	53103004
QTL_ID=18160	Gestation length	7	48168881	48356544
QTL_ID=18384	uterine horn length	7	43809750	43818130
QTL_ID=15983	Lifetime total number of offspring	7	43174124	43351432
QTL_ID=15984	Lifetime number of offspring born alive	7	43174124	43351432
QTL_ID=126667	Teat number, difference between sides	7	41439717	42284034
QTL_ID=8841	Number of stillborn	7	39935984	40482503
QTL_ID=18386	uterine horn length	7	39935984	40482503
QTL_ID=6478	Right teat number	7	39385128	39516640
QTL_ID=96081	Age at puberty	7	37734850	37952192
QTL_ID=18303	Number of mummified pigs	7	34422959	34578784
QTL_ID=18385	uterine horn length	7	31140049	53932624
QTL_ID=31865	Corpus luteum number	7	28310459	28404749
QTL_ID=152803	Anovulation	7	26540425	35568606
QTL_ID=6470	Left teat number	7	23520386	35484503
QTL_ID=6488	Teat number	7	23520386	35484503
QTL_ID=7661	Age at puberty	7	20443476	20544594
QTL_ID=584	Teat number	7	18392887	31164815
QTL_ID=18170	Gestation length	7	17499110	17730613
QTL_ID=57534	Number of stillborn	7	17048316	18023810
QTL_ID=18387	uterine horn length	7	16792696	16946408
QTL_ID=588	Age at puberty	7	16365408	42509154
QTL_ID=8821	Age at puberty	7	11707953	11736471
QTL_ID=4576	Age at puberty	7	11587015	11622852
QTL_ID=8822	Corpus luteum number	7	11418408	11535090
QTL_ID=5257	Teat number	7	10763543	117929721
QTL_ID=31864	Corpus luteum number	7	10464719	10584379
QTL_ID=18341	Ovary weight	7	10200103	10216613
QTL_ID=18342	Ovary weight	7	10114186	10138952
QTL_ID=8840	Litter size	7	8330933	8393114
QTL_ID=24284	Corpus luteum number	7	8014191	92220281
QTL_ID=22951	Litter weight, total	7	7033575	7330449
QTL_ID=587	Age at puberty	7	4894682	6760550
QTL_ID=7536	Total number born alive	7	48748	11625414
QTL_ID=591	Age at puberty	8	138133203	138966237
QTL_ID=18103	Number of stillborn	8	135833777	136362398
QTL_ID=18102	Number of stillborn	8	135629399	135792352
QTL_ID=37453	Teat number	8	133755568	133871759
QTL_ID=8842	Number of stillborn	8	128204671	129329231
QTL_ID=590	Age at puberty	8	127942565	136449791
QTL_ID=18191	Litter size	8	125388242	125643459
QTL_ID=18101	Number of stillborn	8	125131029	125300406
QTL_ID=684	Litter size	8	123337593	138966237
QTL_ID=685	Total number born alive	8	123337593	138966237
QTL_ID=7662	Age at puberty	8	122707787	124028561
QTL_ID=37452	Teat number	8	121502343	121722877
QTL_ID=8808	Teat number	8	108610930	136396030
QTL_ID=96095	Age at puberty	8	101910457	102071455
QTL_ID=57535	Number of stillborn	8	100023133	100809900
QTL_ID=137383	Number of stillborn	8	100023133	105461840
QTL_ID=137382	Number of stillborn	8	100023133	105461840
QTL_ID=126605	Teat number, difference between sides	8	92464307	92908254
QTL_ID=21840	Number weaned	8	90653103	108610930
QTL_ID=126636	Teat number	8	89742722	90435181
QTL_ID=126737	Teat number, difference between sides	8	89742722	90435181
QTL_ID=126620	Teat number	8	89027593	89711852
QTL_ID=126736	Teat number, difference between sides	8	89027593	89711852
QTL_ID=126649	Right teat number	8	77435813	77807904
QTL_ID=589	Age at puberty	8	76024128	111442127
QTL_ID=37451	Teat number	8	75609162	76915978
QTL_ID=126639	Teat number	8	73775961	74583634
QTL_ID=18121	Number of stillborn	8	63136641	64095723
QTL_ID=492	Corpus luteum number	8	52718097	136739744
QTL_ID=37450	Teat number	8	52045174	54926962
QTL_ID=126686	Teat number	8	47692165	48319713
QTL_ID=37449	Teat number	8	41806441	43231859
QTL_ID=4253	Teat number	8	38873367	90653103
QTL_ID=1100	Teat number	8	38873367	124156612
QTL_ID=57526	Number of stillborn	8	38791799	39845305
QTL_ID=18306	Number of mummified pigs	8	36529932	36694976
QTL_ID=126673	Left teat number	8	35322819	36119664
QTL_ID=126722	Teat number	8	35322819	36119664
QTL_ID=18280	Number of mummified pigs	8	35180898	35346784
QTL_ID=126660	Teat number	8	34282471	35266996
QTL_ID=523	Uterine capacity	8	33339776	136437041
QTL_ID=37448	Teat number	8	32086489	33340518
QTL_ID=474	Corpus luteum number	8	29785347	34473703
QTL_ID=18131	Number of stillborn	8	28984752	29233861
QTL_ID=126675	Right teat number	8	28641731	29528066
QTL_ID=57515	Litter birth interval	8	28641731	29513524
QTL_ID=683	Teat number	8	27450871	34473703
QTL_ID=451	Corpus luteum number	8	26534249	77429212
QTL_ID=31873	Corpus luteum number	8	22147487	22422691
QTL_ID=18227	Litter size	8	19865054	20011888
QTL_ID=126587	Teat number, difference between sides	8	18771614	19629966
QTL_ID=126663	Right teat number	8	18771614	19629966
QTL_ID=21838	Gestation length	8	18349963	19749801
QTL_ID=126695	Teat number	8	15716292	16510585
QTL_ID=4252	Teat number	8	15448482	26534249
QTL_ID=96094	Age at puberty	8	15341293	15413272
QTL_ID=31872	Corpus luteum number	8	13589586	13688214
QTL_ID=31871	Corpus luteum number	8	11805802	11920188
QTL_ID=31870	Corpus luteum number	8	11481050	11585865
QTL_ID=31869	Corpus luteum number	8	11077472	11334941
QTL_ID=31868	Corpus luteum number	8	9487731	9613669
QTL_ID=126615	Teat number, difference between sides	8	8604429	9454613
QTL_ID=585	Teat number	8	7749203	15636344
QTL_ID=645	Plasma FSH concentration	8	6651169	7900624
QTL_ID=7461	Nonfunctional nipples	8	5245384	5333875
QTL_ID=7477	Nonfunctional nipples	8	3470575	124156612
QTL_ID=24282	Litter size	8	3470575	138966237
QTL_ID=610	Corpus luteum number	8	2592106	7482622
QTL_ID=516	Corpus luteum number	8	811090	11331551
QTL_ID=24279	Total number born alive	8	811090	3651923
QTL_ID=18229	Litter size	9	136897050	137174215
QTL_ID=18308	Number of mummified pigs	9	135320922	135345507
QTL_ID=96085	Age at puberty	9	129335988	129442361
QTL_ID=126622	Teat number, difference between sides	9	129154515	130048720
QTL_ID=18105	Number of stillborn	9	125722055	125868947
QTL_ID=18161	Gestation length	9	123903996	123918221
QTL_ID=31878	Corpus luteum number	9	123655175	123800586
QTL_ID=57524	Number of stillborn	9	117262259	118338910
QTL_ID=22955	Litter weight, total	9	117200548	117262259
QTL_ID=18281	Number of mummified pigs	9	115542481	115666256
QTL_ID=18255	Number of mummified pigs	9	86130918	86578297
QTL_ID=18254	Number of mummified pigs	9	84313624	84673734
QTL_ID=37456	Teat number	9	77817957	78227882
QTL_ID=37455	Teat number	9	69095627	70261285
QTL_ID=18253	Number of mummified pigs	9	59673662	59774470
QTL_ID=18252	Number of mummified pigs	9	59355797	59389086
QTL_ID=31877	Corpus luteum number	9	57145855	57373099
QTL_ID=126669	Teat number, difference between sides	9	55939358	56830250
QTL_ID=31876	Corpus luteum number	9	55687607	55870129
QTL_ID=31874	Corpus luteum number	9	43768110	43863016
QTL_ID=126658	Teat number	9	42240155	42939179
QTL_ID=126616	Teat number	9	41220776	41936026
QTL_ID=517	Corpus luteum number	9	39568811	138751051
QTL_ID=37454	Teat number	9	32138847	34364674
QTL_ID=126645	Teat number, difference between sides	9	30948221	31989314
QTL_ID=18251	Number of mummified pigs	9	27522461	27553145
QTL_ID=18176	Gestation length	9	25569422	25754169
QTL_ID=18346	Ovary weight	9	20566943	20618071
QTL_ID=18344	Ovary weight	9	20028483	20204210
QTL_ID=18345	Ovary weight	9	18307027	18362844
QTL_ID=18228	Litter size	9	17477734	17491355
QTL_ID=18347	Embryo weight	9	14459851	14568808
QTL_ID=8829	Number of viable embryos	9	14216248	14219334
QTL_ID=8830	Embryo survival	9	14216248	14219334
QTL_ID=18104	Number of stillborn	9	11109523	11239860
QTL_ID=7462	Nonfunctional nipples	9	11066889	48711260
QTL_ID=577	Corpus luteum number	9	10487002	10632898
QTL_ID=18390	uterine horn length	9	8255787	8340032
QTL_ID=15985	Lifetime total number of offspring	9	7355808	7868838
QTL_ID=15986	Lifetime number of offspring born alive	9	7355808	7868838
QTL_ID=18149	Gestation length	9	3330061	3585628
QTL_ID=95478	Total number born alive	9	3330061	4377887
QTL_ID=18307	Number of mummified pigs	9	1108309	1189700
QTL_ID=22954	Litter weight, total	9	916815	1147629
QTL_ID=57528	Number of stillborn	9	138769	732977
QTL_ID=18106	Number of stillborn	10	66878785	67251874
QTL_ID=521	Age at puberty	10	66332574	69359453
QTL_ID=646	Plasma FSH concentration	10	61209673	64951351
QTL_ID=1107	Teat number	10	61209673	69359453
QTL_ID=18163	Gestation length	10	59233559	59550937
QTL_ID=544	Teat number	10	58487826	58514097
QTL_ID=31881	Corpus luteum number	10	57913635	58022947
QTL_ID=18309	Number of mummified pigs	10	54569176	54648403
QTL_ID=5258	Teat number	10	53056702	61390526
QTL_ID=126599	Right teat number	10	52385115	53273584
QTL_ID=126717	Teat number	10	52385115	53273584
QTL_ID=37458	Teat number	10	50913714	51223918
QTL_ID=126694	Left teat number	10	50572291	51344359
QTL_ID=126699	Teat number	10	50572291	51344359
QTL_ID=126631	Left teat number	10	49786714	50546445
QTL_ID=2928	Teat number	10	46980658	64951351
QTL_ID=126724	Left teat number	10	46331882	47270900
QTL_ID=126596	Left teat number	10	44308657	45286359
QTL_ID=126664	Left teat number	10	43406772	44225826
QTL_ID=594	Teat number	10	41334738	61209673
QTL_ID=18072	Total number born alive	10	39956584	40104994
QTL_ID=172217	Teat number	10	39762974	47321117
QTL_ID=126721	Left teat number	10	39762974	47321117
QTL_ID=126733	Teat number	10	39762974	47321117
QTL_ID=126734	Right teat number	10	39762974	47321117
QTL_ID=126738	Teat number	10	39762974	47321117
QTL_ID=18073	Total number born alive	10	39401863	39716708
QTL_ID=37457	Teat number	10	39074956	47486634
QTL_ID=1110	Teat number	10	34108676	52252366
QTL_ID=18257	Number of mummified pigs	10	33072198	33353366
QTL_ID=126595	Left teat number	10	32822679	33731520
QTL_ID=18256	Number of mummified pigs	10	32555752	32935132
QTL_ID=18282	Number of mummified pigs	10	32246970	32325187
QTL_ID=22926	Total number born alive	10	31967135	32165361
QTL_ID=518	Corpus luteum number	10	25917876	67676064
QTL_ID=96086	Age at puberty	10	16216489	16362912
QTL_ID=126610	Teat number, difference between sides	10	12557910	13797536
QTL_ID=5259	Teat number	10	10524710	44992400
QTL_ID=31879	Corpus luteum number	10	4720883	4977407
QTL_ID=18123	Number of stillborn	10	3593429	3680452
QTL_ID=579	Total number born alive	11	78419675	78436441
QTL_ID=126626	Teat number, difference between sides	11	74642175	75558105
QTL_ID=578	Number of fully formed pigs	11	72556149	72634001
QTL_ID=126617	Teat number	11	71763167	72529341
QTL_ID=126683	Left teat number	11	71763167	72529341
QTL_ID=126688	Teat number	11	70702588	71698847
QTL_ID=18164	Gestation length	11	69490696	69502351
QTL_ID=7478	Nonfunctional nipples	11	60053411	87690581
QTL_ID=7534	Number of stillborn	11	52388584	79181648
QTL_ID=96096	Age at puberty	11	50929578	51140468
QTL_ID=126696	Teat number, difference between sides	11	45392025	46419361
QTL_ID=22934	Number of stillborn	11	43791486	43921700
QTL_ID=7464	Nonfunctional nipples	11	41897196	75366022
QTL_ID=18311	Number of mummified pigs	11	36991065	37151117
QTL_ID=586	Teat number	11	35252011	62047663
QTL_ID=126642	Right teat number	11	26331597	27004040
QTL_ID=126726	Teat number, difference between sides	11	26331597	27004040
QTL_ID=37459	Teat number	11	24635264	25515267
QTL_ID=170926	Total number born alive	11	24554203	25515267
QTL_ID=18074	Total number born alive	11	19204611	19542650
QTL_ID=18150	Gestation length	11	12256817	12289995
QTL_ID=57523	Number of stillborn	11	10954494	12089197
QTL_ID=18310	Number of mummified pigs	11	7671734	7803554
QTL_ID=18398	uterine horn length	11	7456552	7507981
QTL_ID=18400	uterine horn length	11	7020202	7126401
QTL_ID=18399	uterine horn length	11	5298601	5399870
QTL_ID=5260	Teat number	11	1111096	68683528
QTL_ID=6490	Teat number	12	60303761	60324170
QTL_ID=4566	Number of mummified pigs	12	57271639	57290891
QTL_ID=170928	Total number born alive	12	53870191	54861180
QTL_ID=31883	Corpus luteum number	12	53666187	53684646
QTL_ID=37463	Teat number	12	52439848	53588220
QTL_ID=66300	Teat number	12	50712041	52389776
QTL_ID=193563	Teat number	12	50381537	50634047
QTL_ID=193568	Teat number	12	50363516	52551422
QTL_ID=37462	Teat number	12	50146135	50621292
QTL_ID=126652	Teat number	12	49537469	50111768
QTL_ID=37461	Teat number	12	46640334	46987995
QTL_ID=4577	Age at puberty	12	46051249	46246087
QTL_ID=18349	Ovary weight	12	42935689	50836635
QTL_ID=18351	Ovary weight	12	42935689	50836635
QTL_ID=18132	Number of stillborn	12	41515223	41788742
QTL_ID=21839	Gestation length	12	38822400	47927603
QTL_ID=126671	Teat number, difference between sides	12	28062785	28371696
QTL_ID=126611	Teat number, difference between sides	12	26873385	28135340
QTL_ID=126709	Teat number	12	26018442	26829227
QTL_ID=18348	Ovary weight	12	24841130	25467955
QTL_ID=2929	Teat number	12	23672762	40771258
QTL_ID=595	Teat number	12	23672762	47927603
QTL_ID=18350	Ovary weight	12	19828936	19879175
QTL_ID=4254	Teat number	12	17226344	23672762
QTL_ID=18404	Reproductive tract weight	12	15488147	15764888
QTL_ID=4562	Number of stillborn	12	15338375	15394497
QTL_ID=96077	Age at puberty	12	14919447	15014947
QTL_ID=6479	Right teat number	12	13622373	47927603
QTL_ID=6472	Left teat number	12	13622373	47927603
QTL_ID=8831	Number of viable embryos	12	12861440	12970374
QTL_ID=18230	Litter size	12	12562622	12728810
QTL_ID=5261	Teat number	12	10361588	63588571
QTL_ID=592	Age at puberty	12	9905462	9984577
QTL_ID=1128	Teat number	12	9150782	15399310
QTL_ID=18352	Embryo weight	12	8899675	8928554
QTL_ID=18401	uterine horn length	12	8899675	8928554
QTL_ID=18402	uterine horn weight	12	8899675	8928554
QTL_ID=18403	Reproductive tract weight	12	8899675	8928554
QTL_ID=7465	Nonfunctional nipples	12	8899675	8928554
QTL_ID=8832	Number of viable embryos	12	8899675	8928554
QTL_ID=8833	Embryo survival	12	8899675	8928554
QTL_ID=18197	Litter size	12	8350479	8375447
QTL_ID=18075	Total number born alive	12	7733404	7886483
QTL_ID=18091	Total number born alive	12	6971812	7105633
QTL_ID=5227	Teat number	12	4504025	63588571
QTL_ID=56266	Age at puberty	12	1326789	2096738
QTL_ID=18068	Total number born alive	12	301083	353286
QTL_ID=581	Number of stillborn	13	203552373	203891617
QTL_ID=126607	Teat number	13	201926350	202833626
QTL_ID=18151	Gestation length	13	199970348	200241045
QTL_ID=18262	Number of mummified pigs	13	180324134	180954430
QTL_ID=18231	Litter size	13	171655758	172693589
QTL_ID=18313	Number of mummified pigs	13	148201490	150372589
QTL_ID=18261	Number of mummified pigs	13	136804644	136922670
QTL_ID=126680	Teat number	13	136636249	137376906
QTL_ID=126716	Left teat number	13	136636249	137376906
QTL_ID=31887	Corpus luteum number	13	124316361	124630935
QTL_ID=18312	Number of mummified pigs	13	113558741	114177713
QTL_ID=18085	Total number born alive	13	107505605	107870342
QTL_ID=18208	Litter size	13	107505605	107870342
QTL_ID=18207	Litter size	13	95119544	98885642
QTL_ID=18206	Litter size	13	93545153	93684833
QTL_ID=18205	Litter size	13	91688088	92220621
QTL_ID=18084	Total number born alive	13	91494783	93760372
QTL_ID=18083	Total number born alive	13	91367017	91468146
QTL_ID=18082	Total number born alive	13	87622239	89003006
QTL_ID=18204	Litter size	13	87622239	89246213
QTL_ID=18203	Litter size	13	86454669	88066391
QTL_ID=18202	Litter size	13	85906191	86341184
QTL_ID=18081	Total number born alive	13	85906191	88066391
QTL_ID=18201	Litter size	13	85566377	85949627
QTL_ID=18080	Total number born alive	13	85099168	85949627
QTL_ID=18200	Litter size	13	82957684	83871876
QTL_ID=18079	Total number born alive	13	82628697	83871876
QTL_ID=18177	Gestation length	13	80292747	80463255
QTL_ID=8825	Age at puberty	13	75433028	83773665
QTL_ID=18283	Number of mummified pigs	13	73766425	74266440
QTL_ID=22916	Litter size	13	73484931	73681799
QTL_ID=22927	Total number born alive	13	73484931	73681799
QTL_ID=18357	Embryo weight	13	58690821	157823757
QTL_ID=18405	uterine horn length	13	53094396	58927444
QTL_ID=18407	uterine horn length	13	53094396	58927444
QTL_ID=18353	Ovary weight	13	52538520	52893342
QTL_ID=57525	Number of stillborn	13	50884329	51732958
QTL_ID=18355	Ovary weight	13	50636297	50737342
QTL_ID=57521	Number of stillborn	13	47034410	47263536
QTL_ID=57529	Number of stillborn	13	47034410	47263536
QTL_ID=18078	Total number born alive	13	41480783	41629254
QTL_ID=8827	Corpus luteum number	13	35281335	44974795
QTL_ID=18260	Number of mummified pigs	13	33481604	33670804
QTL_ID=18259	Number of mummified pigs	13	33076972	33248240
QTL_ID=18258	Number of mummified pigs	13	32901267	33036577
QTL_ID=31885	Corpus luteum number	13	31239597	31339598
QTL_ID=31884	Corpus luteum number	13	30561494	30817916
QTL_ID=7466	Nonfunctional nipples	13	27210688	91206297
QTL_ID=18406	uterine horn length	13	22892452	23908261
QTL_ID=18410	uterine horn weight	13	22892452	23908261
QTL_ID=18356	Ovary weight	13	21948132	22063701
QTL_ID=18077	Total number born alive	13	20187246	20311458
QTL_ID=18198	Litter size	13	20187246	20328878
QTL_ID=18354	Ovary weight	13	19407090	19632875
QTL_ID=18409	uterine horn weight	13	19407090	19632875
QTL_ID=24285	Corpus luteum number	13	18268056	206704152
QTL_ID=126606	Teat number, difference between sides	13	16975328	17831721
QTL_ID=18134	Number of stillborn	13	15010510	15405181
QTL_ID=18408	uterine horn length	13	12512612	12567266
QTL_ID=126650	Teat number, difference between sides	13	11531663	12353210
QTL_ID=8824	Age at puberty	13	9843648	45496370
QTL_ID=8826	Corpus luteum number	13	9843648	45496370
QTL_ID=170930	Total number born alive	13	9447074	10362480
QTL_ID=18076	Total number born alive	13	6042576	6211138
QTL_ID=7479	Nonfunctional nipples	13	5836383	188271972
QTL_ID=18133	Number of stillborn	13	3286773	3537509
QTL_ID=170929	Total number born alive	13	3021835	3903364
QTL_ID=493	Corpus luteum number	13	88939	27210688
QTL_ID=18109	Number of stillborn	14	138370305	138542277
QTL_ID=18358	Ovary weight	14	138327521	138378099
QTL_ID=22917	Litter size	14	135029058	135138873
QTL_ID=18315	Number of mummified pigs	14	134726238	134821989
QTL_ID=126590	Right teat number	14	129523896	130438475
QTL_ID=18263	Number of mummified pigs	14	128045395	128148581
QTL_ID=126677	Teat number	14	127638803	128444530
QTL_ID=96088	Age at puberty	14	127119828	127448730
QTL_ID=126600	Teat number	14	125893734	126349106
QTL_ID=7467	Nonfunctional nipples	14	120048693	120201757
QTL_ID=126676	Right teat number	14	114048852	114987510
QTL_ID=18179	Gestation length	14	107298278	107621253
QTL_ID=22958	Litter weight, total	14	103795194	103911315
QTL_ID=18192	Litter size	14	103679103	103795194
QTL_ID=18284	Number of mummified pigs	14	90568740	90856487
QTL_ID=126679	Right teat number	14	84308720	84968172
QTL_ID=126613	Right teat number	14	80502942	81316141
QTL_ID=37464	Teat number	14	74550797	78239289
QTL_ID=126597	Teat number, difference between sides	14	67605600	68377599
QTL_ID=22957	Litter weight, total	14	56440856	56575390
QTL_ID=126588	Teat number	14	51367013	52300187
QTL_ID=126703	Teat number	14	51367013	52300187
QTL_ID=126723	Right teat number	14	51367013	52300187
QTL_ID=126714	Teat number	14	51228263	51228283
QTL_ID=126732	Teat number	14	51174508	51228283
QTL_ID=126718	Right teat number	14	51127152	51228283
QTL_ID=126681	Teat number	14	49579997	50431778
QTL_ID=126719	Right teat number	14	49579997	50431778
QTL_ID=126665	Teat number, difference between sides	14	48685782	49552283
QTL_ID=126706	Right teat number	14	48685782	49552283
QTL_ID=126619	Teat number	14	47895001	48620481
QTL_ID=126632	Teat number, difference between sides	14	47895001	48620481
QTL_ID=126712	Right teat number	14	47895001	48620481
QTL_ID=126628	Right teat number	14	46974113	47881136
QTL_ID=18211	Litter size	14	41830051	41961691
QTL_ID=126634	Teat number	14	40548521	41473669
QTL_ID=126624	Teat number	14	39510217	40529981
QTL_ID=126735	Left teat number	14	38540376	39490858
QTL_ID=126705	Teat number, difference between sides	14	37579357	38444725
QTL_ID=18210	Litter size	14	37474648	37579357
QTL_ID=18087	Total number born alive	14	37452275	38518191
QTL_ID=126637	Teat number, difference between sides	14	36769446	37536049
QTL_ID=18086	Total number born alive	14	36618718	36869418
QTL_ID=15987	Lifetime total number of offspring	14	36618718	36869418
QTL_ID=15988	Lifetime number of offspring born alive	14	36618718	36869418
QTL_ID=126612	Teat number, difference between sides	14	34828742	35764184
QTL_ID=18178	Gestation length	14	33294787	33428900
QTL_ID=126653	Teat number, difference between sides	14	31137326	32037651
QTL_ID=126646	Teat number	14	27331142	28341117
QTL_ID=126701	Left teat number	14	27331142	28341117
QTL_ID=126711	Teat number	14	27331142	28341117
QTL_ID=126627	Teat number, difference between sides	14	26343915	27251927
QTL_ID=7535	Number of stillborn	14	19260466	29711236
QTL_ID=31890	Corpus luteum number	14	16424193	16719849
QTL_ID=18411	Reproductive tract weight	14	14113496	28261775
QTL_ID=170931	Total number born alive	14	11826089	12790416
QTL_ID=18209	Litter size	14	11583494	11699364
QTL_ID=31889	Corpus luteum number	14	125272	268405
QTL_ID=179357	Litter size	15	139334669	139847162
QTL_ID=179358	Total number born alive	15	139334669	139847162
QTL_ID=37469	Teat number	15	139028777	139404231
QTL_ID=4575	Teat number	15	137881551	138578437
QTL_ID=10616	Gestation length	15	135869562	140412725
QTL_ID=10614	Corpus luteum number	15	135869562	140412725
QTL_ID=193564	Teat number	15	134799145	134856143
QTL_ID=193569	Teat number	15	134624482	134637342
QTL_ID=96093	Age at puberty	15	134107414	134287954
QTL_ID=37468	Teat number	15	133335624	133558420
QTL_ID=126668	Teat number, difference between sides	15	133093324	133852542
QTL_ID=96101	Age at puberty	15	129016990	129115272
QTL_ID=494	Corpus luteum number	15	127880313	135791936
QTL_ID=126654	Left teat number	15	126508360	127391410
QTL_ID=57520	Number of stillborn	15	126508360	127433907
QTL_ID=31896	Corpus luteum number	15	124944260	125151510
QTL_ID=22919	Litter size	15	124917609	125174580
QTL_ID=22930	Total number born alive	15	124917609	125174580
QTL_ID=18285	Number of mummified pigs	15	124103554	124276187
QTL_ID=22929	Total number born alive	15	119476474	119595243
QTL_ID=126643	Left teat number	15	119229777	119850335
QTL_ID=170934	Total number born alive	15	119181220	119830414
QTL_ID=126608	Teat number	15	118430571	119181220
QTL_ID=22964	Litter weight, total	15	116385362	116787417
QTL_ID=22963	Litter weight, total	15	115906733	116134508
QTL_ID=22962	Litter weight, total	15	113476063	113544169
QTL_ID=18235	Litter size	15	111983184	112074534
QTL_ID=31894	Corpus luteum number	15	108701656	108848114
QTL_ID=126685	Left teat number	15	102994155	103712998
QTL_ID=18266	Number of mummified pigs	15	94888836	95062143
QTL_ID=22928	Total number born alive	15	85476417	85645389
QTL_ID=18234	Litter size	15	80515676	80619962
QTL_ID=18265	Number of mummified pigs	15	80515676	80619962
QTL_ID=31893	Corpus luteum number	15	80469210	80603420
QTL_ID=31892	Corpus luteum number	15	79782721	79908341
QTL_ID=18264	Number of mummified pigs	15	79022296	79243894
QTL_ID=57518	Number of stillborn	15	75002754	75869924
QTL_ID=31891	Corpus luteum number	15	74717545	75002754
QTL_ID=57533	Number of stillborn	15	74156598	74870204
QTL_ID=18317	Number of mummified pigs	15	73427893	73900108
QTL_ID=57530	Number of stillborn	15	72382339	72569632
QTL_ID=57532	Number of stillborn	15	71092267	71631492
QTL_ID=22960	Litter weight, total	15	64803723	65120061
QTL_ID=18111	Number of stillborn	15	58862406	59192050
QTL_ID=18093	Total number born alive	15	58650317	58862406
QTL_ID=18233	Litter size	15	58627499	58833925
QTL_ID=519	Corpus luteum number	15	53604367	140194479
QTL_ID=18092	Total number born alive	15	51429591	51828299
QTL_ID=170933	Total number born alive	15	50376698	51396474
QTL_ID=170932	Total number born alive	15	48026969	49061798
QTL_ID=96083	Age at puberty	15	37368081	37840601
QTL_ID=7468	Nonfunctional nipples	15	33137272	149797711
QTL_ID=126698	Left teat number	15	32646909	33406224
QTL_ID=18135	Number of stillborn	15	31298408	32777586
QTL_ID=37467	Teat number	15	22751700	23439594
QTL_ID=57519	Number of stillborn	15	21787466	22486059
QTL_ID=18152	Gestation length	15	21175428	21350319
QTL_ID=57522	Number of stillborn	15	21054747	21624713
QTL_ID=57531	Number of stillborn	15	21054747	21624713
QTL_ID=126684	Teat number, difference between sides	15	19823637	20340069
QTL_ID=126593	Teat number, difference between sides	15	18569023	18818259
QTL_ID=22918	Litter size	15	17425392	17511175
QTL_ID=22959	Litter weight, total	15	17425392	17511175
QTL_ID=18316	Number of mummified pigs	15	12415211	12797501
QTL_ID=24286	Corpus luteum number	15	8483355	132040206
QTL_ID=18110	Number of stillborn	15	7863114	8171694
QTL_ID=37466	Teat number	15	7623744	8312962
QTL_ID=37465	Teat number	15	3454090	3642387
QTL_ID=170935	Total number born alive	16	70997203	71780696
QTL_ID=126666	Teat number	16	66392616	67071115
QTL_ID=126661	Teat number, difference between sides	16	65192299	66037654
QTL_ID=18319	Number of mummified pigs	16	64529055	64717317
QTL_ID=31901	Corpus luteum number	16	62204054	62555914
QTL_ID=18154	Gestation length	16	58355611	58869434
QTL_ID=31900	Corpus luteum number	16	57973282	58355611
QTL_ID=31899	Corpus luteum number	16	57565582	57946318
QTL_ID=18153	Gestation length	16	57099516	57582651
QTL_ID=31898	Corpus luteum number	16	56704434	56919380
QTL_ID=126729	Teat number	16	46620569	47135447
QTL_ID=18193	Litter size	16	42479710	42634215
QTL_ID=18069	Total number born alive	16	42409389	42634215
QTL_ID=96097	Age at puberty	16	41412816	41534421
QTL_ID=31897	Corpus luteum number	16	34364519	34641554
QTL_ID=126697	Teat number	16	33056411	33918409
QTL_ID=18287	Number of mummified pigs	16	31452343	31521753
QTL_ID=18286	Number of mummified pigs	16	29897368	30283095
QTL_ID=37471	Teat number	16	26413616	29292557
QTL_ID=4257	Nonfunctional nipples	16	24826912	48492012
QTL_ID=126594	Teat number	16	23912659	24683777
QTL_ID=8812	Teat number	16	22335189	65843170
QTL_ID=18112	Number of stillborn	16	21461115	21710351
QTL_ID=18213	Litter size	16	19783027	19820083
QTL_ID=8813	Teat number	16	6332014	6431573
QTL_ID=18318	Number of mummified pigs	16	4506993	4716863
QTL_ID=37470	Teat number	16	1151311	1166947
QTL_ID=5228	Teat number	16	342954	79624164
QTL_ID=7537	Total number born alive	16	342954	18970761
QTL_ID=31908	Corpus luteum number	17	59091145	59368706
QTL_ID=18289	Number of mummified pigs	17	58994060	59197696
QTL_ID=22933	Total number born alive	17	58620702	58729741
QTL_ID=22932	Total number born alive	17	58451175	58579978
QTL_ID=22966	Litter weight, total	17	58451175	58579978
QTL_ID=31907	Corpus luteum number	17	57226654	57304842
QTL_ID=22931	Total number born alive	17	56898331	56986969
QTL_ID=31906	Corpus luteum number	17	56516968	56822516
QTL_ID=126591	Teat number	17	54334291	55196647
QTL_ID=31905	Corpus luteum number	17	54212426	54334291
QTL_ID=31904	Corpus luteum number	17	53910025	54045554
QTL_ID=18267	Number of mummified pigs	17	53687693	53932056
QTL_ID=31903	Corpus luteum number	17	53614004	53732589
QTL_ID=31902	Corpus luteum number	17	52872738	53081983
QTL_ID=18138	Number of stillborn	17	51338886	51638252
QTL_ID=18166	Gestation length	17	43316551	43615102
QTL_ID=15989	Lifetime total number of offspring	17	36903814	37108730
QTL_ID=18217	Litter size	17	36058013	36176793
QTL_ID=18216	Litter size	17	35997507	36031443
QTL_ID=18137	Number of stillborn	17	33380285	33818352
QTL_ID=18165	Gestation length	17	32289355	32463636
QTL_ID=18113	Number of stillborn	17	32289355	32529381
QTL_ID=18215	Litter size	17	27565225	27675435
QTL_ID=22920	Litter size	17	26793875	26936069
QTL_ID=22965	Litter weight, total	17	26711723	26901869
QTL_ID=18214	Litter size	17	26711723	27001870
QTL_ID=18136	Number of stillborn	17	26170282	26396683
QTL_ID=5229	Teat number	17	16015836	69701581
QTL_ID=170936	Total number born alive	17	15949323	16401737
QTL_ID=18321	Number of mummified pigs	17	6346832	6579000
QTL_ID=18288	Number of mummified pigs	17	5808980	6122764
QTL_ID=18320	Number of mummified pigs	17	2158541	2580356
QTL_ID=18180	Gestation length	18	53553334	54158853
QTL_ID=31912	Corpus luteum number	18	52803344	52951646
QTL_ID=18237	Litter size	18	52202454	52451087
QTL_ID=31911	Corpus luteum number	18	52022085	52137465
QTL_ID=31910	Corpus luteum number	18	48894954	49079221
QTL_ID=96098	Age at puberty	18	46062923	46254928
QTL_ID=37473	Teat number	18	45490573	46864009
QTL_ID=18323	Number of mummified pigs	18	44017053	44311008
QTL_ID=31909	Corpus luteum number	18	42180106	42342218
QTL_ID=18114	Number of stillborn	18	35738864	36379456
QTL_ID=7470	Nonfunctional nipples	18	32798519	55982971
QTL_ID=126592	Teat number, difference between sides	18	23430658	24384582
QTL_ID=126710	Left teat number	18	20903884	21661201
QTL_ID=37472	Teat number	18	20146282	20265732
QTL_ID=8836	Embryo survival	18	14808340	14818846
QTL_ID=18362	Ovary weight	18	14808340	14818846
QTL_ID=18363	Ovary weight	18	14808340	14818846
QTL_ID=18361	Ovary weight	18	10638565	11068091
QTL_ID=8835	Number of viable embryos	18	4823140	4929162
QTL_ID=126704	Teat number	18	3875686	4788646
QTL_ID=24287	Corpus luteum number	18	3015245	55632109
QTL_ID=7538	Total number born alive	18	2725672	16985887
QTL_ID=24290	Teat number	18	603581	54417462
QTL_ID=24283	Litter size	18	603581	4741414
QTL_ID=24280	Total number born alive	18	603581	5665843
QTL_ID=126629	Teat number	X	107810094	108892087
QTL_ID=126601	Teat number	X	95582374	100401621
QTL_ID=126614	Teat number	X	94440845	94994141
QTL_ID=647	Plasma FSH concentration	X	60115782	119449835
QTL_ID=126648	Teat number	X	34962825	35938808
QTL_ID=18324	Number of mummified pigs	X	31269260	31722672
QTL_ID=31913	Corpus luteum number	X	14411239	14825396
QTL_ID=1214	Teat number	X	3155773	16292037
QTL_ID=126638	Left teat number	X	1320996	2008732

## Sheet: Table S7
Table S7 QTLs for various fertility traits
Traits	QTL ID	Chromosomes	Start	End
Age at puberty	QTL_ID=8815	1	271800234	274330532
	QTL_ID=96079	1	259185953	259260476
	QTL_ID=7660	1	229441985	229678388
	QTL_ID=520	1	199128720	272692549
	QTL_ID=96089	1	110201182	110446003
	QTL_ID=96103	2	150504958	150596395
	QTL_ID=96102	2	150344880	150459716
	QTL_ID=96091	3	26271879	26505996
	QTL_ID=96080	3	25738572	25852288
	QTL_ID=96090	3	21248097	21890625
	QTL_ID=96087	3	12268238	12442760
	QTL_ID=96084	3	11470667	11506934
	QTL_ID=8816	4	21455367	21516165
	QTL_ID=56267	4	7188213	8073357
	QTL_ID=8820	6	91030131	146365886
	QTL_ID=96078	6	74438122	74505299
	QTL_ID=96082	7	70206542	70501707
	QTL_ID=96081	7	37734850	37952192
	QTL_ID=7661	7	20443476	20544594
	QTL_ID=588	7	16365408	42509154
	QTL_ID=8821	7	11707953	11736471
	QTL_ID=4576	7	11587015	11622852
	QTL_ID=587	7	4894682	6760550
	QTL_ID=591	8	138133203	138966237
	QTL_ID=590	8	127942565	136449791
	QTL_ID=7662	8	122707787	124028561
	QTL_ID=96095	8	101910457	102071455
	QTL_ID=589	8	76024128	111442127
	QTL_ID=96094	8	15341293	15413272
	QTL_ID=96085	9	129335988	129442361
	QTL_ID=521	10	66332574	69359453
	QTL_ID=96086	10	16216489	16362912
	QTL_ID=96096	11	50929578	51140468
	QTL_ID=4577	12	46051249	46246087
	QTL_ID=96077	12	14919447	15014947
	QTL_ID=592	12	9905462	9984577
	QTL_ID=56266	12	1326789	2096738
	QTL_ID=8825	13	75433028	83773665
	QTL_ID=8824	13	9843648	45496370
	QTL_ID=96088	14	127119828	127448730
	QTL_ID=96093	15	134107414	134287954
	QTL_ID=96101	15	129016990	129115272
	QTL_ID=96083	15	37368081	37840601
	QTL_ID=96097	16	41412816	41534421
	QTL_ID=96098	18	46062923	46254928
Anovulation	QTL_ID=152803	7	26540425	35568606
Corpus luteum number	QTL_ID=31830	1	267010107	267132656
	QTL_ID=31829	1	256871050	256980274
	QTL_ID=31827	1	185014776	185131222
	QTL_ID=31826	1	184510294	184762708
	QTL_ID=31825	1	182492323	182786139
	QTL_ID=31824	1	167622960	167690373
	QTL_ID=31823	1	166945257	167151252
	QTL_ID=31822	1	97745041	97801853
	QTL_ID=31821	1	13803972	13891308
	QTL_ID=31819	1	12971916	12997223
	QTL_ID=31843	2	149395785	149532875
	QTL_ID=31842	2	146660528	146788662
	QTL_ID=31840	2	139196995	139405915
	QTL_ID=31839	2	138871706	139108346
	QTL_ID=31838	2	138651717	138853863
	QTL_ID=31837	2	134489626	134585623
	QTL_ID=31836	2	131950584	132293998
	QTL_ID=31835	2	131685721	131780589
	QTL_ID=31834	2	128171493	128350435
	QTL_ID=31833	2	123427353	123520195
	QTL_ID=31832	2	84881427	85026066
	QTL_ID=31831	2	19298445	19705274
	QTL_ID=31848	3	101479314	101529738
	QTL_ID=31847	3	94599697	95196819
	QTL_ID=31846	3	94404126	94519342
	QTL_ID=31845	3	93418091	93655118
	QTL_ID=18044	3	76884637	85433008
	QTL_ID=4249	3	14776389	16866926
	QTL_ID=18043	3	11849890	15602053
	QTL_ID=515	3	4571903	82495610
	QTL_ID=31844	3	2665252	2734718
	QTL_ID=8818	4	130122431	130340238
	QTL_ID=31856	4	125722749	125876050
	QTL_ID=31855	4	125354868	125520514
	QTL_ID=31854	4	123733425	123944905
	QTL_ID=31853	4	110586450	119798655
	QTL_ID=31852	4	110210917	110586450
	QTL_ID=491	4	96936045	106510877
	QTL_ID=31851	4	69293090	69405280
	QTL_ID=31850	4	69094210	69229159
	QTL_ID=31849	4	68085665	68190231
	QTL_ID=8817	4	23809394	82084284
	QTL_ID=8819	5	92616006	92678765
	QTL_ID=31859	5	66156715	66223267
	QTL_ID=31857	5	8373189	8558150
	QTL_ID=31863	6	165972241	166148395
	QTL_ID=31862	6	165657661	165850427
	QTL_ID=31861	6	165295895	165400096
	QTL_ID=31860	6	159816273	159881714
	QTL_ID=31866	7	115072393	115145922
	QTL_ID=31865	7	28310459	28404749
	QTL_ID=8822	7	11418408	11535090
	QTL_ID=31864	7	10464719	10584379
	QTL_ID=24284	7	8014191	92220281
	QTL_ID=492	8	52718097	136739744
	QTL_ID=474	8	29785347	34473703
	QTL_ID=451	8	26534249	77429212
	QTL_ID=31873	8	22147487	22422691
	QTL_ID=31872	8	13589586	13688214
	QTL_ID=31871	8	11805802	11920188
	QTL_ID=31870	8	11481050	11585865
	QTL_ID=31869	8	11077472	11334941
	QTL_ID=31868	8	9487731	9613669
	QTL_ID=610	8	2592106	7482622
	QTL_ID=516	8	811090	11331551
	QTL_ID=31878	9	123655175	123800586
	QTL_ID=31877	9	57145855	57373099
	QTL_ID=31876	9	55687607	55870129
	QTL_ID=31874	9	43768110	43863016
	QTL_ID=517	9	39568811	138751051
	QTL_ID=577	9	10487002	10632898
	QTL_ID=31881	10	57913635	58022947
	QTL_ID=518	10	25917876	67676064
	QTL_ID=31879	10	4720883	4977407
	QTL_ID=31883	12	53666187	53684646
	QTL_ID=31887	13	124316361	124630935
	QTL_ID=8827	13	35281335	44974795
	QTL_ID=31885	13	31239597	31339598
	QTL_ID=31884	13	30561494	30817916
	QTL_ID=24285	13	18268056	206704152
	QTL_ID=8826	13	9843648	45496370
	QTL_ID=493	13	88939	27210688
	QTL_ID=31890	14	16424193	16719849
	QTL_ID=31889	14	125272	268405
	QTL_ID=10614	15	135869562	140412725
	QTL_ID=494	15	127880313	135791936
	QTL_ID=31896	15	124944260	125151510
	QTL_ID=31894	15	108701656	108848114
	QTL_ID=31893	15	80469210	80603420
	QTL_ID=31892	15	79782721	79908341
	QTL_ID=31891	15	74717545	75002754
	QTL_ID=519	15	53604367	140194479
	QTL_ID=24286	15	8483355	132040206
	QTL_ID=31901	16	62204054	62555914
	QTL_ID=31900	16	57973282	58355611
	QTL_ID=31899	16	57565582	57946318
	QTL_ID=31898	16	56704434	56919380
	QTL_ID=31897	16	34364519	34641554
	QTL_ID=31908	17	59091145	59368706
	QTL_ID=31907	17	57226654	57304842
	QTL_ID=31906	17	56516968	56822516
	QTL_ID=31905	17	54212426	54334291
	QTL_ID=31904	17	53910025	54045554
	QTL_ID=31903	17	53614004	53732589
	QTL_ID=31902	17	52872738	53081983
	QTL_ID=31912	18	52803344	52951646
	QTL_ID=31911	18	52022085	52137465
	QTL_ID=31910	18	48894954	49079221
	QTL_ID=31909	18	42180106	42342218
	QTL_ID=24287	18	3015245	55632109
	QTL_ID=31913	X	14411239	14825396
Embryo survival	QTL_ID=8830	9	14216248	14219334
	QTL_ID=8833	12	8899675	8928554
	QTL_ID=8836	18	14808340	14818846
	QTL_ID=18336	4	123970069	124002859
	QTL_ID=18338	4	6524822	6539767
	QTL_ID=18337	4	5824837	5852955
	QTL_ID=18347	9	14459851	14568808
	QTL_ID=18352	12	8899675	8928554
	QTL_ID=18357	13	58690821	157823757
Gestation length	QTL_ID=10617	1	226764071	274130998
	QTL_ID=18169	1	173930146	174435952
	QTL_ID=18168	1	171955657	172286374
	QTL_ID=18144	2	149501823	149745905
	QTL_ID=18143	2	149234786	149395785
	QTL_ID=21837	2	100385940	125047558
	QTL_ID=18142	2	46014239	46627442
	QTL_ID=18141	2	45073098	45763592
	QTL_ID=18140	2	43664058	45003832
	QTL_ID=18139	2	30446152	30544297
	QTL_ID=18155	3	118101391	118293055
	QTL_ID=18145	4	113831382	113983649
	QTL_ID=18148	5	34177721	34303955
	QTL_ID=18147	5	33897913	33991092
	QTL_ID=18159	6	160475452	160732862
	QTL_ID=18158	6	73007048	135140880
	QTL_ID=18156	6	25859176	135140880
	QTL_ID=18157	6	22701367	23236099
	QTL_ID=18174	7	114585094	115072393
	QTL_ID=18173	7	114054253	114460289
	QTL_ID=18172	7	87097361	87207539
	QTL_ID=18171	7	60134455	60655687
	QTL_ID=18160	7	48168881	48356544
	QTL_ID=18170	7	17499110	17730613
	QTL_ID=21838	8	18349963	19749801
	QTL_ID=18161	9	123903996	123918221
	QTL_ID=18176	9	25569422	25754169
	QTL_ID=18149	9	3330061	3585628
	QTL_ID=18163	10	59233559	59550937
	QTL_ID=18164	11	69490696	69502351
	QTL_ID=18150	11	12256817	12289995
	QTL_ID=21839	12	38822400	47927603
	QTL_ID=18151	13	199970348	200241045
	QTL_ID=18177	13	80292747	80463255
	QTL_ID=18179	14	107298278	107621253
	QTL_ID=18178	14	33294787	33428900
	QTL_ID=10616	15	135869562	140412725
	QTL_ID=18152	15	21175428	21350319
	QTL_ID=18154	16	58355611	58869434
	QTL_ID=18153	16	57099516	57582651
	QTL_ID=18166	17	43316551	43615102
	QTL_ID=18165	17	32289355	32463636
	QTL_ID=18180	18	53553334	54158853
Left teat number	QTL_ID=126659	1	167078291	167786662
	QTL_ID=126609	1	166238890	166983842
	QTL_ID=126670	1	165404255	166209833
	QTL_ID=126633	1	163432839	164155358
	QTL_ID=126702	2	59675576	60582816
	QTL_ID=6464	3	132162216	132183366
	QTL_ID=126728	3	125245351	126540189
	QTL_ID=126598	3	67608274	68788489
	QTL_ID=6465	3	17795067	104530182
	QTL_ID=126621	4	24229973	25207543
	QTL_ID=126731	4	23186316	24201742
	QTL_ID=6466	4	10707304	10729085
	QTL_ID=6467	5	35386728	68379898
	QTL_ID=126725	6	169927307	170776179
	QTL_ID=6468	6	113628850	113694656
	QTL_ID=126708	7	117749715	118720136
	QTL_ID=126727	7	116803752	117659234
	QTL_ID=6469	7	115830475	115873972
	QTL_ID=126657	7	89580378	90619801
	QTL_ID=126644	7	73959252	74726649
	QTL_ID=6470	7	23520386	35484503
	QTL_ID=126673	8	35322819	36119664
	QTL_ID=126694	10	50572291	51344359
	QTL_ID=126631	10	49786714	50546445
	QTL_ID=126724	10	46331882	47270900
	QTL_ID=126596	10	44308657	45286359
	QTL_ID=126664	10	43406772	44225826
	QTL_ID=126721	10	39762974	47321117
	QTL_ID=126595	10	32822679	33731520
	QTL_ID=126683	11	71763167	72529341
	QTL_ID=6472	12	13622373	47927603
	QTL_ID=126716	13	136636249	137376906
	QTL_ID=126735	14	38540376	39490858
	QTL_ID=126701	14	27331142	28341117
	QTL_ID=126654	15	126508360	127391410
	QTL_ID=126643	15	119229777	119850335
	QTL_ID=126685	15	102994155	103712998
	QTL_ID=126698	15	32646909	33406224
	QTL_ID=126710	18	20903884	21661201
	QTL_ID=126638	X	1320996	2008732
Lifetime number of offspring born alive	QTL_ID=15977	1	185103388	185385768
	QTL_ID=15975	1	113131546	113346598
	QTL_ID=15972	1	63225607	63316569
	QTL_ID=15978	3	75233616	75331807
	QTL_ID=15982	5	37968621	38110593
	QTL_ID=15984	7	43174124	43351432
	QTL_ID=15986	9	7355808	7868838
	QTL_ID=15988	14	36618718	36869418
Lifetime total number of offspring	QTL_ID=15976	1	185103388	185385768
	QTL_ID=15974	1	113131546	113346598
	QTL_ID=15973	1	63225607	63316569
	QTL_ID=15981	5	37968621	38110593
	QTL_ID=15983	7	43174124	43351432
	QTL_ID=15985	9	7355808	7868838
	QTL_ID=15987	14	36618718	36869418
	QTL_ID=15989	17	36903814	37108730
Litter birth interval	QTL_ID=57514	1	49839818	50616382
	QTL_ID=57516	3	55461707	56429533
	QTL_ID=57515	8	28641731	29513524
Litter size	QTL_ID=18221	1	248419665	248501240
	QTL_ID=18220	1	245243350	245416808
	QTL_ID=22912	1	166157100	166253306
	QTL_ID=18219	1	99533522	99549245
	QTL_ID=18218	1	97716142	97801853
	QTL_ID=22911	1	81162933	81298640
	QTL_ID=22910	1	65859940	66008742
	QTL_ID=18222	2	134646977	134792962
	QTL_ID=18186	2	115758230	116080958
	QTL_ID=18185	2	97375240	97873901
	QTL_ID=18182	2	94595399	95295991
	QTL_ID=18181	2	93018302	93633943
	QTL_ID=18188	3	98287135	98480223
	QTL_ID=18187	3	85912719	86129405
	QTL_ID=18194	3	29585264	29698123
	QTL_ID=18223	3	10946875	11097868
	QTL_ID=179355	3	264925	978790
	QTL_ID=22915	4	125520514	125634311
	QTL_ID=22914	4	119756297	119894490
	QTL_ID=18189	4	88079000	88255212
	QTL_ID=22913	4	68405539	68526487
	QTL_ID=18225	4	38375606	38650868
	QTL_ID=18226	6	148140696	148723940
	QTL_ID=10620	6	74531339	129740986
	QTL_ID=24281	6	9303695	77907573
	QTL_ID=18195	7	64572108	64847978
	QTL_ID=8840	7	8330933	8393114
	QTL_ID=18191	8	125388242	125643459
	QTL_ID=684	8	123337593	138966237
	QTL_ID=18227	8	19865054	20011888
	QTL_ID=24282	8	3470575	138966237
	QTL_ID=18229	9	136897050	137174215
	QTL_ID=18228	9	17477734	17491355
	QTL_ID=18230	12	12562622	12728810
	QTL_ID=18197	12	8350479	8375447
	QTL_ID=18231	13	171655758	172693589
	QTL_ID=18208	13	107505605	107870342
	QTL_ID=18207	13	95119544	98885642
	QTL_ID=18206	13	93545153	93684833
	QTL_ID=18205	13	91688088	92220621
	QTL_ID=18204	13	87622239	89246213
	QTL_ID=18203	13	86454669	88066391
	QTL_ID=18202	13	85906191	86341184
	QTL_ID=18201	13	85566377	85949627
	QTL_ID=18200	13	82957684	83871876
	QTL_ID=22916	13	73484931	73681799
	QTL_ID=18198	13	20187246	20328878
	QTL_ID=22917	14	135029058	135138873
	QTL_ID=18192	14	103679103	103795194
	QTL_ID=18211	14	41830051	41961691
	QTL_ID=18210	14	37474648	37579357
	QTL_ID=18209	14	11583494	11699364
	QTL_ID=179357	15	139334669	139847162
	QTL_ID=22919	15	124917609	125174580
	QTL_ID=18235	15	111983184	112074534
	QTL_ID=18234	15	80515676	80619962
	QTL_ID=18233	15	58627499	58833925
	QTL_ID=22918	15	17425392	17511175
	QTL_ID=18193	16	42479710	42634215
	QTL_ID=18213	16	19783027	19820083
	QTL_ID=18217	17	36058013	36176793
	QTL_ID=18216	17	35997507	36031443
	QTL_ID=18215	17	27565225	27675435
	QTL_ID=22920	17	26793875	26936069
	QTL_ID=18214	17	26711723	27001870
	QTL_ID=18237	18	52202454	52451087
	QTL_ID=24283	18	603581	4741414
Litter weight, total	QTL_ID=22937	1	193160069	193341173
	QTL_ID=22936	1	166157100	166253306
	QTL_ID=22943	4	112208693	112386275
	QTL_ID=22942	4	70397659	70842334
	QTL_ID=22941	4	68452713	68473940
	QTL_ID=22940	4	58742789	58820931
	QTL_ID=22945	5	87457766	87479498
	QTL_ID=22944	5	67162792	67235787
	QTL_ID=22949	6	45744000	45804490
	QTL_ID=22948	6	45277624	45406161
	QTL_ID=22947	6	10100135	10431001
	QTL_ID=22946	6	3738101	3985810
	QTL_ID=22952	7	55558934	55658246
	QTL_ID=22951	7	7033575	7330449
	QTL_ID=22955	9	117200548	117262259
	QTL_ID=22954	9	916815	1147629
	QTL_ID=22958	14	103795194	103911315
	QTL_ID=22957	14	56440856	56575390
	QTL_ID=22964	15	116385362	116787417
	QTL_ID=22963	15	115906733	116134508
	QTL_ID=22962	15	113476063	113544169
	QTL_ID=22960	15	64803723	65120061
	QTL_ID=22959	15	17425392	17511175
	QTL_ID=22966	17	58451175	58579978
	QTL_ID=22965	17	26711723	26901869
Nonfunctional nipples	QTL_ID=7453	1	165580236	257944209
	QTL_ID=4255	2	139359663	150135089
	QTL_ID=7454	2	138002690	142235710
	QTL_ID=7471	2	51054270	59648728
	QTL_ID=4256	3	125343844	132848913
	QTL_ID=7455	3	14776389	102773204
	QTL_ID=7472	3	14776389	100216075
	QTL_ID=7473	4	102054630	140378854
	QTL_ID=7456	4	95136118	102054630
	QTL_ID=7474	5	85756451	98294345
	QTL_ID=7457	5	7516035	7657348
	QTL_ID=7476	6	61924724	117131464
	QTL_ID=7459	6	38553933	66465212
	QTL_ID=7458	6	5817258	8112698
	QTL_ID=7475	6	5817258	8112698
	QTL_ID=7326	7	121170044	121370120
	QTL_ID=7460	7	91621050	101176460
	QTL_ID=7461	8	5245384	5333875
	QTL_ID=7477	8	3470575	124156612
	QTL_ID=7462	9	11066889	48711260
	QTL_ID=7478	11	60053411	87690581
	QTL_ID=7464	11	41897196	75366022
	QTL_ID=7465	12	8899675	8928554
	QTL_ID=7466	13	27210688	91206297
	QTL_ID=7479	13	5836383	188271972
	QTL_ID=7467	14	120048693	120201757
	QTL_ID=7468	15	33137272	149797711
	QTL_ID=4257	16	24826912	48492012
	QTL_ID=7470	18	32798519	55982971
Number of fully formed pigs	QTL_ID=578	11	72556149	72634001
Number of mummified pigs	QTL_ID=18292	1	251565447	251716536
	QTL_ID=18272	1	125272056	125419284
	QTL_ID=18239	1	104202529	104409268
	QTL_ID=18271	1	81246308	81376955
	QTL_ID=18270	1	58242860	58422166
	QTL_ID=18269	1	55686230	55825018
	QTL_ID=18291	1	55332930	55422121
	QTL_ID=18268	1	30605825	30709317
	QTL_ID=18290	1	14946721	15010885
	QTL_ID=18238	1	14379959	14456261
	QTL_ID=18244	2	134168778	134560169
	QTL_ID=18275	2	132867691	133101609
	QTL_ID=18274	2	117965825	118026623
	QTL_ID=18273	2	104789636	104894181
	QTL_ID=18243	2	94725569	95220923
	QTL_ID=18242	2	73887387	75003177
	QTL_ID=18241	2	45073098	45437017
	QTL_ID=18293	2	28787512	28927239
	QTL_ID=4569	2	9956556	10032973
	QTL_ID=4568	2	6005389	6016643
	QTL_ID=18277	3	114349621	114482389
	QTL_ID=18276	3	107380736	108062003
	QTL_ID=18296	3	81484435	81749871
	QTL_ID=18295	3	29615069	29698123
	QTL_ID=18246	4	122037141	122132861
	QTL_ID=18278	4	96933919	97131487
	QTL_ID=18245	4	89758403	89952657
	QTL_ID=18299	4	47410200	47739178
	QTL_ID=18298	4	17041571	17178526
	QTL_ID=18297	4	3287934	3389087
	QTL_ID=18279	5	90156777	90360449
	QTL_ID=18302	6	159315099	159816273
	QTL_ID=4571	6	126551656	127802318
	QTL_ID=18301	6	115015638	115126440
	QTL_ID=4570	6	96638517	97180581
	QTL_ID=18249	6	76510963	76607597
	QTL_ID=18300	6	72509486	72802884
	QTL_ID=18248	6	39750286	40212335
	QTL_ID=18247	6	38858556	39257636
	QTL_ID=4564	6	13793778	13802921
	QTL_ID=4567	6	11883604	11977612
	QTL_ID=18305	7	51976223	52117335
	QTL_ID=18304	7	49967741	50034186
	QTL_ID=18303	7	34422959	34578784
	QTL_ID=18306	8	36529932	36694976
	QTL_ID=18280	8	35180898	35346784
	QTL_ID=18308	9	135320922	135345507
	QTL_ID=18281	9	115542481	115666256
	QTL_ID=18255	9	86130918	86578297
	QTL_ID=18254	9	84313624	84673734
	QTL_ID=18253	9	59673662	59774470
	QTL_ID=18252	9	59355797	59389086
	QTL_ID=18251	9	27522461	27553145
	QTL_ID=18307	9	1108309	1189700
	QTL_ID=18309	10	54569176	54648403
	QTL_ID=18257	10	33072198	33353366
	QTL_ID=18256	10	32555752	32935132
	QTL_ID=18282	10	32246970	32325187
	QTL_ID=18311	11	36991065	37151117
	QTL_ID=18310	11	7671734	7803554
	QTL_ID=4566	12	57271639	57290891
	QTL_ID=18262	13	180324134	180954430
	QTL_ID=18313	13	148201490	150372589
	QTL_ID=18261	13	136804644	136922670
	QTL_ID=18312	13	113558741	114177713
	QTL_ID=18283	13	73766425	74266440
	QTL_ID=18260	13	33481604	33670804
	QTL_ID=18259	13	33076972	33248240
	QTL_ID=18258	13	32901267	33036577
	QTL_ID=18315	14	134726238	134821989
	QTL_ID=18263	14	128045395	128148581
	QTL_ID=18284	14	90568740	90856487
	QTL_ID=18285	15	124103554	124276187
	QTL_ID=18266	15	94888836	95062143
	QTL_ID=18265	15	80515676	80619962
	QTL_ID=18264	15	79022296	79243894
	QTL_ID=18317	15	73427893	73900108
	QTL_ID=18316	15	12415211	12797501
	QTL_ID=18319	16	64529055	64717317
	QTL_ID=18287	16	31452343	31521753
	QTL_ID=18286	16	29897368	30283095
	QTL_ID=18318	16	4506993	4716863
	QTL_ID=18289	17	58994060	59197696
	QTL_ID=18267	17	53687693	53932056
	QTL_ID=18321	17	6346832	6579000
	QTL_ID=18288	17	5808980	6122764
	QTL_ID=18320	17	2158541	2580356
	QTL_ID=18323	18	44017053	44311008
	QTL_ID=18324	X	31269260	31722672
Number of stillborn	QTL_ID=18115	1	159785087	160005977
	QTL_ID=57527	2	122917824	123520195
	QTL_ID=18125	2	112338624	112594368
	QTL_ID=18097	2	11020985	11057549
	QTL_ID=18096	2	10230001	10521615
	QTL_ID=18095	2	2594130	3344856
	QTL_ID=18127	3	127814339	128111281
	QTL_ID=18126	3	119988261	120556045
	QTL_ID=18116	3	29504410	30085642
	QTL_ID=18099	4	68388128	68580257
	QTL_ID=18098	4	67399289	67686972
	QTL_ID=18117	4	13904769	14100601
	QTL_ID=450	4	4064787	12618993
	QTL_ID=18118	5	101088132	101202632
	QTL_ID=580	5	88826193	88870264
	QTL_ID=18128	5	2706495	103715674
	QTL_ID=18130	6	153077085	153229902
	QTL_ID=18119	6	110382402	111230194
	QTL_ID=18100	6	84823262	85038766
	QTL_ID=7533	6	29399389	29422525
	QTL_ID=18129	6	4949263	5360879
	QTL_ID=57517	7	68130280	69149849
	QTL_ID=8841	7	39935984	40482503
	QTL_ID=57534	7	17048316	18023810
	QTL_ID=18103	8	135833777	136362398
	QTL_ID=18102	8	135629399	135792352
	QTL_ID=8842	8	128204671	129329231
	QTL_ID=18101	8	125131029	125300406
	QTL_ID=57535	8	100023133	100809900
	QTL_ID=137383	8	100023133	105461840
	QTL_ID=137382	8	100023133	105461840
	QTL_ID=18121	8	63136641	64095723
	QTL_ID=57526	8	38791799	39845305
	QTL_ID=18131	8	28984752	29233861
	QTL_ID=18105	9	125722055	125868947
	QTL_ID=57524	9	117262259	118338910
	QTL_ID=18104	9	11109523	11239860
	QTL_ID=57528	9	138769	732977
	QTL_ID=18106	10	66878785	67251874
	QTL_ID=18123	10	3593429	3680452
	QTL_ID=7534	11	52388584	79181648
	QTL_ID=22934	11	43791486	43921700
	QTL_ID=57523	11	10954494	12089197
	QTL_ID=18132	12	41515223	41788742
	QTL_ID=4562	12	15338375	15394497
	QTL_ID=581	13	203552373	203891617
	QTL_ID=57525	13	50884329	51732958
	QTL_ID=57521	13	47034410	47263536
	QTL_ID=57529	13	47034410	47263536
	QTL_ID=18134	13	15010510	15405181
	QTL_ID=18133	13	3286773	3537509
	QTL_ID=18109	14	138370305	138542277
	QTL_ID=7535	14	19260466	29711236
	QTL_ID=57520	15	126508360	127433907
	QTL_ID=57518	15	75002754	75869924
	QTL_ID=57533	15	74156598	74870204
	QTL_ID=57530	15	72382339	72569632
	QTL_ID=57532	15	71092267	71631492
	QTL_ID=18111	15	58862406	59192050
	QTL_ID=18135	15	31298408	32777586
	QTL_ID=57519	15	21787466	22486059
	QTL_ID=57522	15	21054747	21624713
	QTL_ID=57531	15	21054747	21624713
	QTL_ID=18110	15	7863114	8171694
	QTL_ID=18112	16	21461115	21710351
	QTL_ID=18138	17	51338886	51638252
	QTL_ID=18137	17	33380285	33818352
	QTL_ID=18113	17	32289355	32529381
	QTL_ID=18136	17	26170282	26396683
	QTL_ID=18114	18	35738864	36379456
Number of viable embryos	QTL_ID=8828	6	30510813	30515527
	QTL_ID=8829	9	14216248	14219334
	QTL_ID=8831	12	12861440	12970374
	QTL_ID=8832	12	8899675	8928554
	QTL_ID=8835	18	4823140	4929162
Number weaned	QTL_ID=7658	1	10030973	10191204
	QTL_ID=21840	8	90653103	108610930
Ovary weight	QTL_ID=18334	4	107339929	107535786
	QTL_ID=18335	4	107339929	107535786
	QTL_ID=18333	4	94019977	94547548
	QTL_ID=18339	6	101343777	101580490
	QTL_ID=18343	7	61730572	62341954
	QTL_ID=18341	7	10200103	10216613
	QTL_ID=18342	7	10114186	10138952
	QTL_ID=18346	9	20566943	20618071
	QTL_ID=18344	9	20028483	20204210
	QTL_ID=18345	9	18307027	18362844
	QTL_ID=18349	12	42935689	50836635
	QTL_ID=18351	12	42935689	50836635
	QTL_ID=18348	12	24841130	25467955
	QTL_ID=18350	12	19828936	19879175
	QTL_ID=18353	13	52538520	52893342
	QTL_ID=18355	13	50636297	50737342
	QTL_ID=18356	13	21948132	22063701
	QTL_ID=18354	13	19407090	19632875
	QTL_ID=18358	14	138327521	138378099
	QTL_ID=18362	18	14808340	14818846
	QTL_ID=18363	18	14808340	14818846
	QTL_ID=18361	18	10638565	11068091
Plasma FSH concentration	QTL_ID=644	3	21947993	38238763
	QTL_ID=645	8	6651169	7900624
	QTL_ID=646	10	61209673	64951351
	QTL_ID=647	X	60115782	119449835
Reproductive tract weight	QTL_ID=18371	1	227649725	227711946
	QTL_ID=18380	5	14401823	67445352
	QTL_ID=18383	6	86105221	86142824
	QTL_ID=18404	12	15488147	15764888
	QTL_ID=18403	12	8899675	8928554
	QTL_ID=18411	14	14113496	28261775
Right teat number	QTL_ID=126585	1	5565075	6451336
	QTL_ID=126720	2	79520643	80229065
	QTL_ID=126604	2	32471093	33358541
	QTL_ID=6474	3	32047876	34639281
	QTL_ID=126691	4	30391443	31331446
	QTL_ID=126641	4	15365124	16188176
	QTL_ID=6475	4	6837082	6880643
	QTL_ID=6476	5	71396004	71428276
	QTL_ID=126730	5	2618770	2727540
	QTL_ID=6477	7	113899821	114438893
	QTL_ID=6478	7	39385128	39516640
	QTL_ID=126649	8	77435813	77807904
	QTL_ID=126675	8	28641731	29528066
	QTL_ID=126663	8	18771614	19629966
	QTL_ID=126599	10	52385115	53273584
	QTL_ID=126734	10	39762974	47321117
	QTL_ID=126642	11	26331597	27004040
	QTL_ID=6479	12	13622373	47927603
	QTL_ID=126590	14	129523896	130438475
	QTL_ID=126676	14	114048852	114987510
	QTL_ID=126679	14	84308720	84968172
	QTL_ID=126613	14	80502942	81316141
	QTL_ID=126723	14	51367013	52300187
	QTL_ID=126718	14	51127152	51228283
	QTL_ID=126719	14	49579997	50431778
	QTL_ID=126706	14	48685782	49552283
	QTL_ID=126712	14	47895001	48620481
	QTL_ID=126628	14	46974113	47881136
Teat number	QTL_ID=1250	1	265323610	279095904
	QTL_ID=822	1	265323610	279095904
	QTL_ID=845	1	265323610	279095904
	QTL_ID=126678	1	260023553	260869133
	QTL_ID=582	1	256785161	270836919
	QTL_ID=193565	1	239353706	240840955
	QTL_ID=126713	1	163432839	164155358
	QTL_ID=5255	1	105873529	290457491
	QTL_ID=6481	1	85842604	162073157
	QTL_ID=5223	1	45939845	292033322
	QTL_ID=126623	1	44682948	45458429
	QTL_ID=126635	1	43699076	44640013
	QTL_ID=276	1	2701298	16114132
	QTL_ID=126630	2	146660528	147400783
	QTL_ID=37436	2	134975192	135413822
	QTL_ID=126655	2	88286276	89123545
	QTL_ID=126707	2	59675576	60582816
	QTL_ID=126674	2	34643628	35283711
	QTL_ID=126662	2	33404388	34108633
	QTL_ID=126603	2	32471093	33358541
	QTL_ID=126689	2	31569621	32394198
	QTL_ID=37435	2	30527742	31927226
	QTL_ID=126651	2	19298445	20157764
	QTL_ID=909	2	13366532	44483418
	QTL_ID=593	2	609757	7440323
	QTL_ID=37441	3	129258963	129634248
	QTL_ID=4250	3	125343844	132848913
	QTL_ID=543	3	121848983	122254014
	QTL_ID=8797	3	115061532	129230584
	QTL_ID=8798	3	115061532	129230584
	QTL_ID=37439	3	106179324	106411799
	QTL_ID=126672	3	56530168	57370124
	QTL_ID=126693	3	46864677	47708290
	QTL_ID=37438	3	43227069	43227089
	QTL_ID=37437	3	38122142	38163843
	QTL_ID=6482	3	32047876	34639281
	QTL_ID=5224	3	1456046	130209174
	QTL_ID=37442	4	127492397	127876851
	QTL_ID=126700	4	30391443	31331446
	QTL_ID=193566	4	29024017	30879637
	QTL_ID=126690	4	28663072	29594329
	QTL_ID=126687	4	24229973	25207543
	QTL_ID=126647	4	23186316	24201742
	QTL_ID=17560	4	22799207	35396630
	QTL_ID=6484	4	10548798	10635538
	QTL_ID=8800	4	7118161	7146659
	QTL_ID=5256	4	5244479	95136118
	QTL_ID=8799	4	4064787	12688770
	QTL_ID=5225	4	4064787	71152561
	QTL_ID=6485	5	69403284	69615986
	QTL_ID=126618	5	68761990	69687700
	QTL_ID=984	5	19558279	34660429
	QTL_ID=24288	5	11496289	77598894
	QTL_ID=2927	5	844337	34660429
	QTL_ID=17555	6	125289074	139286514
	QTL_ID=66298	6	109110077	111606155
	QTL_ID=583	6	105864781	134139072
	QTL_ID=4573	6	91680309	92357975
	QTL_ID=17547	6	74133109	108169894
	QTL_ID=6486	6	72556635	72622441
	QTL_ID=17563	6	69115022	84045959
	QTL_ID=8665	6	52757738	85846150
	QTL_ID=126602	6	33518375	35194878
	QTL_ID=5226	6	19536155	157765593
	QTL_ID=4572	6	15557526	15570171
	QTL_ID=24289	6	2352681	72944202
	QTL_ID=6487	7	114909405	115216384
	QTL_ID=8666	7	99601274	102452636
	QTL_ID=4251	7	99225754	106839376
	QTL_ID=172216	7	98977689	99931891
	QTL_ID=66299	7	97279129	97752476
	QTL_ID=172215	7	97247184	98155866
	QTL_ID=37447	7	96226559	99179475
	QTL_ID=193567	7	95870702	97794678
	QTL_ID=193570	7	92827827	99321908
	QTL_ID=126682	7	89580378	90619801
	QTL_ID=8804	7	88946228	107293999
	QTL_ID=8805	7	88946228	107293999
	QTL_ID=37446	7	81209086	85125860
	QTL_ID=55870	7	69072496	70022773
	QTL_ID=277	7	60255640	99614552
	QTL_ID=37444	7	58901514	58993482
	QTL_ID=37443	7	49785741	53103004
	QTL_ID=6488	7	23520386	35484503
	QTL_ID=584	7	18392887	31164815
	QTL_ID=5257	7	10763543	117929721
	QTL_ID=37453	8	133755568	133871759
	QTL_ID=37452	8	121502343	121722877
	QTL_ID=8808	8	108610930	136396030
	QTL_ID=126636	8	89742722	90435181
	QTL_ID=126620	8	89027593	89711852
	QTL_ID=37451	8	75609162	76915978
	QTL_ID=126639	8	73775961	74583634
	QTL_ID=37450	8	52045174	54926962
	QTL_ID=126686	8	47692165	48319713
	QTL_ID=37449	8	41806441	43231859
	QTL_ID=4253	8	38873367	90653103
	QTL_ID=1100	8	38873367	124156612
	QTL_ID=126722	8	35322819	36119664
	QTL_ID=126660	8	34282471	35266996
	QTL_ID=37448	8	32086489	33340518
	QTL_ID=683	8	27450871	34473703
	QTL_ID=126695	8	15716292	16510585
	QTL_ID=4252	8	15448482	26534249
	QTL_ID=585	8	7749203	15636344
	QTL_ID=37456	9	77817957	78227882
	QTL_ID=37455	9	69095627	70261285
	QTL_ID=126658	9	42240155	42939179
	QTL_ID=126616	9	41220776	41936026
	QTL_ID=37454	9	32138847	34364674
	QTL_ID=1107	10	61209673	69359453
	QTL_ID=544	10	58487826	58514097
	QTL_ID=5258	10	53056702	61390526
	QTL_ID=126717	10	52385115	53273584
	QTL_ID=37458	10	50913714	51223918
	QTL_ID=126699	10	50572291	51344359
	QTL_ID=2928	10	46980658	64951351
	QTL_ID=594	10	41334738	61209673
	QTL_ID=172217	10	39762974	47321117
	QTL_ID=126733	10	39762974	47321117
	QTL_ID=126738	10	39762974	47321117
	QTL_ID=37457	10	39074956	47486634
	QTL_ID=1110	10	34108676	52252366
	QTL_ID=5259	10	10524710	44992400
	QTL_ID=126617	11	71763167	72529341
	QTL_ID=126688	11	70702588	71698847
	QTL_ID=586	11	35252011	62047663
	QTL_ID=37459	11	24635264	25515267
	QTL_ID=5260	11	1111096	68683528
	QTL_ID=6490	12	60303761	60324170
	QTL_ID=37463	12	52439848	53588220
	QTL_ID=66300	12	50712041	52389776
	QTL_ID=193563	12	50381537	50634047
	QTL_ID=193568	12	50363516	52551422
	QTL_ID=37462	12	50146135	50621292
	QTL_ID=126652	12	49537469	50111768
	QTL_ID=37461	12	46640334	46987995
	QTL_ID=126709	12	26018442	26829227
	QTL_ID=2929	12	23672762	40771258
	QTL_ID=595	12	23672762	47927603
	QTL_ID=4254	12	17226344	23672762
	QTL_ID=5261	12	10361588	63588571
	QTL_ID=1128	12	9150782	15399310
	QTL_ID=5227	12	4504025	63588571
	QTL_ID=126607	13	201926350	202833626
	QTL_ID=126680	13	136636249	137376906
	QTL_ID=126677	14	127638803	128444530
	QTL_ID=126600	14	125893734	126349106
	QTL_ID=37464	14	74550797	78239289
	QTL_ID=126588	14	51367013	52300187
	QTL_ID=126703	14	51367013	52300187
	QTL_ID=126714	14	51228263	51228283
	QTL_ID=126732	14	51174508	51228283
	QTL_ID=126681	14	49579997	50431778
	QTL_ID=126619	14	47895001	48620481
	QTL_ID=126634	14	40548521	41473669
	QTL_ID=126624	14	39510217	40529981
	QTL_ID=126646	14	27331142	28341117
	QTL_ID=126711	14	27331142	28341117
	QTL_ID=37469	15	139028777	139404231
	QTL_ID=4575	15	137881551	138578437
	QTL_ID=193564	15	134799145	134856143
	QTL_ID=193569	15	134624482	134637342
	QTL_ID=37468	15	133335624	133558420
	QTL_ID=126608	15	118430571	119181220
	QTL_ID=37467	15	22751700	23439594
	QTL_ID=37466	15	7623744	8312962
	QTL_ID=37465	15	3454090	3642387
	QTL_ID=126666	16	66392616	67071115
	QTL_ID=126729	16	46620569	47135447
	QTL_ID=126697	16	33056411	33918409
	QTL_ID=37471	16	26413616	29292557
	QTL_ID=126594	16	23912659	24683777
	QTL_ID=8812	16	22335189	65843170
	QTL_ID=8813	16	6332014	6431573
	QTL_ID=37470	16	1151311	1166947
	QTL_ID=5228	16	342954	79624164
	QTL_ID=126591	17	54334291	55196647
	QTL_ID=5229	17	16015836	69701581
	QTL_ID=37473	18	45490573	46864009
	QTL_ID=37472	18	20146282	20265732
	QTL_ID=126704	18	3875686	4788646
	QTL_ID=24290	18	603581	54417462
	QTL_ID=126629	X	107810094	108892087
	QTL_ID=126601	X	95582374	100401621
	QTL_ID=126614	X	94440845	94994141
	QTL_ID=126648	X	34962825	35938808
	QTL_ID=1214	X	3155773	16292037
Teat number, difference between sides	QTL_ID=126625	1	257450196	258177021
	QTL_ID=126640	1	256664765	257450196
	QTL_ID=126589	1	138883231	139755328
	QTL_ID=126586	2	33404388	34108633
	QTL_ID=126656	6	159801569	160251796
	QTL_ID=126667	7	41439717	42284034
	QTL_ID=126605	8	92464307	92908254
	QTL_ID=126737	8	89742722	90435181
	QTL_ID=126736	8	89027593	89711852
	QTL_ID=126587	8	18771614	19629966
	QTL_ID=126615	8	8604429	9454613
	QTL_ID=126622	9	129154515	130048720
	QTL_ID=126669	9	55939358	56830250
	QTL_ID=126645	9	30948221	31989314
	QTL_ID=126610	10	12557910	13797536
	QTL_ID=126626	11	74642175	75558105
	QTL_ID=126696	11	45392025	46419361
	QTL_ID=126726	11	26331597	27004040
	QTL_ID=126671	12	28062785	28371696
	QTL_ID=126611	12	26873385	28135340
	QTL_ID=126606	13	16975328	17831721
	QTL_ID=126650	13	11531663	12353210
	QTL_ID=126597	14	67605600	68377599
	QTL_ID=126665	14	48685782	49552283
	QTL_ID=126632	14	47895001	48620481
	QTL_ID=126705	14	37579357	38444725
	QTL_ID=126637	14	36769446	37536049
	QTL_ID=126612	14	34828742	35764184
	QTL_ID=126653	14	31137326	32037651
	QTL_ID=126627	14	26343915	27251927
	QTL_ID=126668	15	133093324	133852542
	QTL_ID=126684	15	19823637	20340069
	QTL_ID=126593	15	18569023	18818259
	QTL_ID=126661	16	65192299	66037654
	QTL_ID=126592	18	23430658	24384582
Total number born alive	QTL_ID=18061	1	240277866	240436407
	QTL_ID=18060	1	239046421	239149699
	QTL_ID=22924	1	174404774	174528186
	QTL_ID=22923	1	166157100	166253306
	QTL_ID=22922	1	147917056	148170231
	QTL_ID=18070	1	80654093	80772877
	QTL_ID=170922	2	139274287	140312511
	QTL_ID=18063	2	95595645	96335500
	QTL_ID=18062	2	94595399	95336873
	QTL_ID=170921	2	5391870	6150699
	QTL_ID=18066	3	84032995	84650176
	QTL_ID=18065	3	67354617	67449798
	QTL_ID=18089	3	40354181	42049634
	QTL_ID=18088	3	10946875	11097868
	QTL_ID=170923	3	3383102	4294426
	QTL_ID=179356	3	264925	978790
	QTL_ID=22925	4	125520514	125634311
	QTL_ID=170925	4	95740439	96704840
	QTL_ID=18067	4	88079000	88255212
	QTL_ID=18071	5	13610874	13733050
	QTL_ID=18090	6	148140696	148723940
	QTL_ID=8838	6	26159450	26187652
	QTL_ID=7536	7	48748	11625414
	QTL_ID=685	8	123337593	138966237
	QTL_ID=24279	8	811090	3651923
	QTL_ID=95478	9	3330061	4377887
	QTL_ID=18072	10	39956584	40104994
	QTL_ID=18073	10	39401863	39716708
	QTL_ID=22926	10	31967135	32165361
	QTL_ID=579	11	78419675	78436441
	QTL_ID=170926	11	24554203	25515267
	QTL_ID=18074	11	19204611	19542650
	QTL_ID=170928	12	53870191	54861180
	QTL_ID=18075	12	7733404	7886483
	QTL_ID=18091	12	6971812	7105633
	QTL_ID=18068	12	301083	353286
	QTL_ID=18085	13	107505605	107870342
	QTL_ID=18084	13	91494783	93760372
	QTL_ID=18083	13	91367017	91468146
	QTL_ID=18082	13	87622239	89003006
	QTL_ID=18081	13	85906191	88066391
	QTL_ID=18080	13	85099168	85949627
	QTL_ID=18079	13	82628697	83871876
	QTL_ID=22927	13	73484931	73681799
	QTL_ID=18078	13	41480783	41629254
	QTL_ID=18077	13	20187246	20311458
	QTL_ID=170930	13	9447074	10362480
	QTL_ID=18076	13	6042576	6211138
	QTL_ID=170929	13	3021835	3903364
	QTL_ID=18087	14	37452275	38518191
	QTL_ID=18086	14	36618718	36869418
	QTL_ID=170931	14	11826089	12790416
	QTL_ID=179358	15	139334669	139847162
	QTL_ID=22930	15	124917609	125174580
	QTL_ID=22929	15	119476474	119595243
	QTL_ID=170934	15	119181220	119830414
	QTL_ID=22928	15	85476417	85645389
	QTL_ID=18093	15	58650317	58862406
	QTL_ID=18092	15	51429591	51828299
	QTL_ID=170933	15	50376698	51396474
	QTL_ID=170932	15	48026969	49061798
	QTL_ID=170935	16	70997203	71780696
	QTL_ID=18069	16	42409389	42634215
	QTL_ID=7537	16	342954	18970761
	QTL_ID=22933	17	58620702	58729741
	QTL_ID=22932	17	58451175	58579978
	QTL_ID=22931	17	56898331	56986969
	QTL_ID=170936	17	15949323	16401737
	QTL_ID=7538	18	2725672	16985887
	QTL_ID=24280	18	603581	5665843
Uterine capacity	QTL_ID=523	8	33339776	136437041
uterine horn length	QTL_ID=18364	1	101694381	103197203
	QTL_ID=18366	1	101694381	103197203
	QTL_ID=18365	1	91662984	96901518
	QTL_ID=18367	1	71421031	72224537
	QTL_ID=18377	5	66696482	66768206
	QTL_ID=10619	5	22412792	63117217
	QTL_ID=18382	6	61337311	63024132
	QTL_ID=18381	6	55097198	63966844
	QTL_ID=10618	7	107293999	121844099
	QTL_ID=18384	7	43809750	43818130
	QTL_ID=18386	7	39935984	40482503
	QTL_ID=18385	7	31140049	53932624
	QTL_ID=18387	7	16792696	16946408
	QTL_ID=18390	9	8255787	8340032
	QTL_ID=18398	11	7456552	7507981
	QTL_ID=18400	11	7020202	7126401
	QTL_ID=18399	11	5298601	5399870
	QTL_ID=18401	12	8899675	8928554
	QTL_ID=18405	13	53094396	58927444
	QTL_ID=18407	13	53094396	58927444
	QTL_ID=18406	13	22892452	23908261
	QTL_ID=18408	13	12512612	12567266
	QTL_ID=18373	2	7810583	7810683
	QTL_ID=18374	2	7177524	7228870
	QTL_ID=18376	4	11212066	11295656
	QTL_ID=18375	4	8872595	8992389
	QTL_ID=18379	5	66205674	66250502
	QTL_ID=18378	5	14401823	67445352
	QTL_ID=18388	7	59660220	59862543
	QTL_ID=18389	7	54275846	54454738
	QTL_ID=18402	12	8899675	8928554
	QTL_ID=18410	13	22892452	23908261
	QTL_ID=18409	13	19407090	19632875

## Sheet: Table S8
Table S8 LncRNAs in QTLs for sow fertility traits
QTL ID	Traits	Chromosomes	Number of lncRNA	LncRNAs	Start	End
QTL_ID=5223	Teat number	1	389	LOC100515111	45939845	292033322
				LOC100519934
				LOC102157437
				LOC102157516
				LOC102157779
				LOC102158093
				LOC102159376
				LOC102159561
				LOC102159995
				LOC102160378
				LOC102160801
				LOC102162764
				LOC102164525
				LOC106507578
				LOC106508869
				LOC106508872
				LOC106508874
				LOC106508895
				LOC106508897
				LOC106508899
				LOC106508906
				LOC106508914
				LOC106508915
				LOC106508918
				LOC106508920
				LOC106508921
				LOC106508922
				LOC106508925
				LOC110256669
				LOC110256957
				LOC110256958
				LOC110256959
				LOC110256964
				LOC110260329
				LOC110260363
				LOC110260379
				LOC110260380
				LOC110260384
				LOC110260404
				LOC110260405
				LOC110260421
				LOC110260563
				LOC110260564
				LOC110260565
				LOC110260579
				LOC110260596
				LOC110260698
				LOC110260701
				LOC110260709
				C1H18orf32
				LOC102157644
				LOC102158467
				LOC102161686
				LOC106506676
				LOC106506879
				LOC106508944
				LOC106508955
				LOC106508959
				LOC106509068
				LOC106509074
				LOC110256838
				LOC110256965
				LOC110256981
				LOC110256982
				LOC110256984
				LOC110256985
				LOC110260320
				LOC110260365
				LOC110260407
				LOC110260408
				LOC110260718
				LOC110260719
				LOC110260728
				LOC110260876
				LOC110261747
				LOC110261938
				LOC110261939
				LOC110261940
				LOC110261941
				LOC110261942
				LOC100517320
				LOC100627270
				LOC100736659
				LOC102157689
				LOC102158634
				LOC102158936
				LOC102159522
				LOC102159560
				LOC102160197
				LOC102160341
				LOC102160535
				LOC102160652
				LOC102161650
				LOC102161687
				LOC102161781
				LOC102161909
				LOC102162639
				LOC102162695
				LOC102162767
				LOC102162853
				LOC102162931
				LOC102162952
				LOC102163023
				LOC102163170
				LOC102163685
				LOC102164199
				LOC102164252
				LOC102164789
				LOC102165044
				LOC102165209
				LOC102165284
				LOC102165617
				LOC102166069
				LOC102166428
				LOC102167050
				LOC102167290
				LOC102167425
				LOC102168188
				LOC102723301
				LOC106506626
				LOC106506735
				LOC106506797
				LOC106506858
				LOC106506887
				LOC106508978
				LOC106509010
				LOC106509023
				LOC106509024
				LOC106509035
				LOC106509042
				LOC106509043
				LOC106509044
				LOC106509046
				LOC106509048
				LOC106509052
				LOC106509055
				LOC106509059
				LOC106509065
				LOC106509094
				LOC106509095
				LOC106509104
				LOC106509105
				LOC106509106
				LOC106509117
				LOC106509119
				LOC106509123
				LOC106509125
				LOC106509133
				LOC110255429
				LOC110256865
				LOC110256955
				LOC110256961
				LOC110256986
				LOC110256987
				LOC110256992
				LOC110256993
				LOC110257000
				LOC110257002
				LOC110257009
				LOC110257017
				LOC110257018
				LOC110257021
				LOC110257022
				LOC110260756
				LOC110260892
				LOC110260912
				LOC110260967
				LOC110260973
				LOC110260990
				LOC110260996
				LOC110261024
				LOC110261037
				LOC110261071
				LOC110261192
				LOC110261204
				LOC110261210
				LOC110261287
				LOC110261331
				LOC110261415
				LOC110261466
				LOC110261467
				LOC110261468
				LOC110261469
				LOC110261470
				LOC110261471
				LOC110261472
				LOC110261473
				LOC110261474
				LOC110261522
				LOC110261527
				LOC110261559
				LOC110261567
				LOC110261572
				LOC110261590
				LOC110261593
				LOC110261609
				LOC110261617
				LOC110261625
				LOC110261626
				LOC110261643
				LOC110261644
				LOC110261681
				LOC110261998
				LOC110262000
				LOC110262060
				LOC110262063
				LOC110262065
				LOC110262077
				LOC110262095
				LOC110262096
				LOC110262098
				LOC110262104
				LOC110262124
				LOC110262125
				LOC110262144
				LOC110262146
				LOC110262205
				LOC110262207
				LOC110262208
				LOC110262228
				LOC110262235
				LOC110262249
				LOC110262255
				ZNF532
				LOC100514506
				LOC100626276
				LOC100737021
				LOC102157619
				LOC102162053
				LOC102162768
				LOC102164767
				LOC102165237
				LOC102165580
				LOC102166448
				LOC106506935
				LOC106506961
				LOC106506962
				LOC106507234
				LOC106509040
				LOC106509076
				LOC106509078
				LOC106509080
				LOC106509109
				LOC106509136
				LOC106509137
				LOC106509142
				LOC106509154
				LOC106509159
				LOC106509164
				LOC106509171
				LOC106509172
				LOC106509174
				LOC106509181
				LOC106509188
				LOC106509189
				LOC110255439
				LOC110255453
				LOC110255485
				LOC110255487
				LOC110255488
				LOC110255490
				LOC110255498
				LOC110255509
				LOC110255532
				LOC110255582
				LOC110255636
				LOC110255639
				LOC110255645
				LOC110255668
				LOC110255683
				LOC110255687
				LOC110255688
				LOC110255694
				LOC110256879
				LOC110256886
				LOC110257006
				LOC110257011
				LOC110257038
				LOC110257039
				LOC110260294
				LOC110261793
				LOC110261967
				LOC110261987
				GSN
				LOC100514147
				LOC102160343
				LOC102160537
				LOC102161253
				LOC102161373
				LOC102162974
				LOC102163669
				LOC102164626
				LOC102165127
				LOC102165621
				LOC102165800
				LOC102166243
				LOC102166967
				LOC102167422
				LOC102167599
				LOC106506974
				LOC106507029
				LOC106507054
				LOC106507622
				LOC106509194
				LOC106509199
				LOC106509200
				LOC106509214
				LOC106509220
				LOC106509221
				LOC106509228
				LOC106509234
				LOC106509240
				LOC110255742
				LOC110255755
				LOC110255822
				LOC110255880
				LOC110255882
				LOC110255983
				LOC110256014
				LOC110256021
				LOC110256022
				LOC110256023
				LOC110256027
				LOC110256044
				LOC110256047
				LOC110256066
				LOC110256067
				LOC110256075
				LOC110256105
				LOC110256124
				LOC110256217
				LOC110256220
				LOC110256221
				LOC110256901
				LOC110257067
				LOC110257083
				LOC110257087
				LOC110257124
				LOC110262230
				LOC106507017
				LOC106507691
				LOC106509209
				LOC106509211
				LOC110255995
				LOC110256163
				LOC110256571
				LOC110256903
				LOC100628140
				LOC102160100
				LOC102160511
				LOC102163214
				LOC106509275
				LOC110255722
				LOC110256471
				LOC110256503
				LOC110256518
				LOC110256538
				LOC110256568
				LOC110256570
				LOC110256902
				LOC110257125
				LOC102158087
				LOC102158334
				LOC102162054
				LOC102163670
				LOC102165879
				LOC102166638
				LOC106507150
				LOC106507242
				LOC106508501
				LOC106509264
				LOC106509274
				LOC110256222
				LOC110256243
				LOC110256245
				LOC110256249
				LOC110256267
				LOC110256295
				LOC110256391
				LOC110256396
				LOC110256398
				LOC110256407
				LOC110256408
				LOC110256411
				LOC110256424
				LOC110256425
				SWI5
				LOC106507237
				LOC106509263
QTL_ID=24285	Corpus luteum number	13	333	LOC100621445	18268056	206704152
				LOC102159603
				LOC102160207
				LOC102160577
				LOC102161036
				LOC102161811
				LOC102162725
				LOC102164036
				LOC102164637
				LOC102166555
				LOC102166913
				LOC102166963
				LOC106504207
				LOC106505481
				LOC106505505
				LOC106505563
				LOC106505578
				LOC106505585
				LOC106505825
				LOC106505829
				LOC106505835
				LOC106505836
				LOC106505840
				LOC106505844
				LOC106505849
				LOC106505851
				LOC106505853
				LOC106508030
				LOC106508031
				LOC106508033
				LOC106508034
				LOC106508187
				LOC106508320
				LOC110256225
				LOC110256256
				LOC110256257
				LOC110256270
				LOC110256281
				LOC110256284
				LOC110256285
				LOC110256426
				LOC110256427
				LOC110256450
				LOC110256451
				LOC110256457
				LOC110256461
				LOC110256462
				LOC110256465
				LOC110256467
				LOC110256473
				LOC110256474
				LOC110256478
				LOC110256484
				LOC110256485
				LOC110256488
				LOC110256490
				LOC110256492
				LOC110256493
				LOC110256494
				LOC110256496
				LOC110256500
				LOC110256534
				LOC110256540
				LOC110256552
				LOC110256554
				LOC110256561
				LOC110256565
				LOC110256567
				LOC110256576
				LOC110256577
				LOC110256580
				LOC110256581
				B4GALT4
				LOC100512560
				LOC100519216
				LOC100521518
				LOC100624406
				LOC100624963
				LOC102158095
				LOC102158685
				LOC102158829
				LOC102158991
				LOC102159187
				LOC102159520
				LOC102159599
				LOC102159601
				LOC102162007
				LOC102162347
				LOC102162379
				LOC102162605
				LOC102162881
				LOC102163373
				LOC102163705
				LOC102163929
				LOC102164131
				LOC102166202
				LOC102166278
				LOC102167790
				LOC102167959
				LOC106504853
				LOC106504926
				LOC106505418
				LOC106505587
				LOC106505605
				LOC106505607
				LOC106505633
				LOC106505636
				LOC106505648
				LOC106505735
				LOC106505741
				LOC106505743
				LOC106505747
				LOC106505748
				LOC106505749
				LOC106505750
				LOC106505751
				LOC106505754
				LOC106505765
				LOC106505771
				LOC106505772
				LOC106505780
				LOC106505786
				LOC106505797
				LOC106505799
				LOC106505808
				LOC106505814
				LOC106505815
				LOC106505816
				LOC106505818
				LOC106505859
				LOC106507270
				LOC106507401
				LOC106507995
				LOC106507999
				LOC106508003
				LOC106508004
				LOC106508008
				LOC106508010
				LOC106508361
				LOC110255318
				LOC110256223
				LOC110256224
				LOC110256226
				LOC110256227
				LOC110256229
				LOC110256230
				LOC110256232
				LOC110256235
				LOC110256236
				LOC110256261
				LOC110256262
				LOC110256263
				LOC110256266
				LOC110256328
				LOC110256329
				LOC110256330
				LOC110256369
				LOC110256374
				LOC110256375
				LOC110256376
				LOC110256381
				LOC110256383
				LOC110256384
				LOC110256386
				LOC110256387
				LOC110256388
				LOC110256389
				LOC110256390
				LOC110256392
				LOC110256393
				LOC110256395
				LOC110256397
				LOC110256399
				LOC110256400
				LOC110256401
				LOC110256402
				LOC110256418
				LOC110256420
				LOC110256421
				LOC110256422
				LOC110256423
				LOC110256430
				LOC110256433
				LOC110256435
				LOC110256436
				LOC110256437
				LOC110256438
				LOC110256439
				LOC110256458
				LOC110256459
				LOC110256460
				LOC110256470
				LOC110256489
				LOC110256512
				LOC110256516
				LOC110256521
				LOC110256524
				LOC110256525
				LOC110256528
				LOC110256529
				LOC110256547
				LOC110256550
				LOC110256553
				LOC110256560
				LOC110256575
				LOC110256584
				LOC110256587
				SEM1
				SMIM4
				TMIE
				LOC100511157
				LOC102158698
				LOC102158783
				LOC102159951
				LOC102160096
				LOC102160340
				LOC102161293
				LOC102162026
				LOC102162136
				LOC102162381
				LOC102162693
				LOC102163150
				LOC102163442
				LOC102166036
				LOC106505568
				LOC106505628
				LOC106505658
				LOC106505659
				LOC106505661
				LOC106505669
				LOC106505670
				LOC106505675
				LOC106505676
				LOC106505677
				LOC106505682
				LOC106505688
				LOC106505712
				LOC106505714
				LOC106505716
				LOC106505717
				LOC106505720
				LOC106505721
				LOC106505723
				LOC106505727
				LOC106505729
				LOC106505733
				LOC106507990
				LOC106507991
				LOC106507993
				LOC106507994
				LOC106508818
				LOC110255174
				LOC110255178
				LOC110256233
				LOC110256250
				LOC110256254
				LOC110256260
				LOC110256268
				LOC110256287
				LOC110256290
				LOC110256292
				LOC110256293
				LOC110256294
				LOC110256300
				LOC110256316
				LOC110256317
				LOC110256320
				LOC110256324
				LOC110256326
				LOC110256382
				LOC110256428
				LOC110256429
				LOC110256455
				LOC110256456
				LOC110256477
				LOC110256506
				LOC110256511
				LOC110256517
				LOC110256535
				LOC110256536
				LOC110256559
				LOC110256573
				LOC100155748
				LOC102157484
				LOC102157642
				LOC102158612
				LOC102159375
				LOC102160777
				LOC102162847
				LOC106505322
				LOC106505618
				LOC106505619
				LOC106505647
				LOC106505655
				LOC106505657
				LOC106505699
				LOC106505704
				LOC106505785
				LOC110256246
				LOC110256251
				LOC110256258
				LOC110256271
				LOC110256273
				LOC110256276
				LOC110256297
				LOC110256298
				LOC110256299
				LOC110256302
				LOC110256303
				LOC110256304
				LOC110256305
				LOC110256307
				LOC110256409
				LOC110256412
				LOC110256413
				LOC110256526
				LOC102159162
				LOC102165414
				LOC106505376
				LOC106505379
				LOC106505710
				LOC106505711
				LOC106508354
				LOC110256306
				LOC110256308
				LOC110256311
				LOC110256312
				LOC110256314
				LOC110256530
				LOC110256309
				LOC106505375
				LOC106505380
				LOC110256313
QTL_ID=5226	Teat number	6	327	LOC100512055	19536155	157765593
				LOC102158676
				LOC102158888
				LOC102159014
				LOC102160805
				LOC102162258
				LOC102165354
				LOC102165506
				LOC106507572
				LOC106507659
				LOC106508507
				LOC106509903
				LOC106510488
				LOC106510490
				LOC106510491
				LOC110260928
				LOC110261215
				LOC110261216
				LOC110261217
				LOC110261219
				LOC110261223
				LOC110261224
				LOC110261417
				LOC110261418
				LOC110261419
				LOC110261420
				LOC110261421
				LOC110261426
				LOC110261427
				LOC110261447
				LOC110261448
				LOC102157984
				LOC102158585
				LOC102162079
				LOC102162742
				LOC102163610
				LOC102165609
				LOC102166340
				LOC106507567
				LOC106507585
				LOC106507647
				LOC106507648
				LOC106507649
				LOC106508311
				LOC106508763
				LOC106509429
				LOC106509436
				LOC106509442
				LOC106509878
				LOC106510494
				LOC106510502
				LOC106510507
				LOC110260931
				LOC110260939
				LOC110260940
				LOC110260943
				LOC110260944
				LOC110260945
				LOC110260950
				LOC110260951
				LOC110260952
				LOC110260953
				LOC110260955
				LOC110260956
				LOC110260957
				LOC110260958
				LOC110260959
				LOC110260960
				LOC110260961
				LOC110261208
				LOC110261211
				LOC110261213
				LOC110261271
				LOC110261273
				LOC110261429
				LOC110261446
				LOC100620402
				LOC100627937
				LOC102158315
				LOC102160572
				LOC102160718
				LOC102163422
				LOC102164080
				LOC102166134
				LOC102166702
				LOC102166902
				LOC102167359
				LOC102167899
				LOC106507587
				LOC106507591
				LOC106507592
				LOC106507598
				LOC106507603
				LOC106509824
				LOC106510525
				LOC106510537
				LOC110260962
				LOC110260963
				LOC110260968
				LOC110260974
				LOC110260975
				LOC110260976
				LOC110260981
				LOC110260982
				LOC110260985
				LOC110260988
				LOC110260989
				LOC110260991
				LOC110260992
				LOC110260993
				LOC110260998
				LOC110261000
				LOC110261001
				LOC110261002
				LOC110261003
				LOC110261007
				LOC110261012
				LOC110261013
				LOC110261014
				LOC110261206
				LOC110261207
				MRPS12
				LOC102161741
				LOC102165433
				LOC106507613
				LOC106510556
				LOC106510565
				LOC110260972
				LOC110261015
				LOC110261016
				LOC110261017
				LOC110261018
				LOC110261020
				LOC110261086
				LOC110261087
				LOC110261348
				LOC110261431
				NPHP4
				LOC100521666
				LOC100736945
				LOC102158826
				LOC102159166
				LOC102161624
				LOC102161835
				LOC102163721
				LOC102163957
				LOC102165098
				LOC102166468
				LOC102167762
				LOC106507707
				LOC106508476
				LOC106508676
				LOC106509560
				LOC106510581
				LOC106510586
				LOC106510616
				LOC106510698
				LOC110255296
				LOC110260979
				LOC110260980
				LOC110261021
				LOC110261022
				LOC110261023
				LOC110261036
				LOC110261038
				LOC110261039
				LOC110261041
				LOC110261042
				LOC110261044
				LOC110261047
				LOC110261050
				LOC110261051
				LOC110261052
				LOC110261063
				LOC110261066
				LOC110261067
				LOC110261074
				LOC110261075
				LOC110261083
				LOC110261084
				LOC110261088
				LOC110261090
				LOC110261093
				LOC110261094
				LOC110261095
				LOC110261096
				LOC110261097
				LOC110261098
				LOC110261275
				LOC110261280
				LOC110261281
				LOC110261282
				LOC110261283
				LOC110261284
				LOC110261285
				LOC110261305
				LOC110261432
				LOC100736806
				LOC102158855
				LOC102159168
				LOC102162836
				LOC102163786
				LOC106507637
				LOC106508560
				LOC106509643
				LOC106510641
				LOC106510642
				LOC110261128
				LOC110261129
				LOC110261130
				LOC110261193
				LOC110261194
				LOC110261197
				LOC110261198
				LOC110261199
				LOC110261200
				LOC110261205
				LOC110261318
				LOC110261319
				LOC110261328
				LOC110261342
				LOC110261344
				LOC110261441
				LOC110261445
				LOC100621455
				LOC100622481
				LOC100626788
				LOC102159289
				LOC102159707
				LOC102160593
				LOC102160780
				LOC102160870
				LOC102160975
				LOC102161139
				LOC102161632
				LOC102162209
				LOC102163160
				LOC102163958
				LOC102164363
				LOC102164613
				LOC102165025
				LOC102165197
				LOC102165393
				LOC102165848
				LOC102165905
				LOC102165933
				LOC102166593
				LOC102167319
				LOC102167570
				LOC102167727
				LOC106507624
				LOC106507633
				LOC106507634
				LOC106508392
				LOC106508711
				LOC106509758
				LOC106510595
				LOC106510599
				LOC106510624
				LOC106510625
				LOC106510640
				LOC106510647
				LOC106510652
				LOC106510655
				LOC106510665
				LOC106510666
				LOC106510687
				LOC110261121
				LOC110261123
				LOC110261125
				LOC110261133
				LOC110261134
				LOC110261135
				LOC110261157
				LOC110261160
				LOC110261161
				LOC110261163
				LOC110261164
				LOC110261165
				LOC110261166
				LOC110261167
				LOC110261169
				LOC110261170
				LOC110261172
				LOC110261184
				LOC110261188
				LOC110261189
				LOC110261190
				LOC110261191
				LOC110261202
				LOC110261329
				LOC110261340
				LOC110261440
				LOC110261442
				LOC100514905
				LOC100522143
				LOC102157480
				LOC102158352
				LOC102158376
				LOC102159243
				LOC102160820
				LOC102162217
				LOC102165262
				LOC106510636
				LOC106510679
				LOC106510680
				LOC110255192
				LOC110261100
				LOC110261103
				LOC110261105
				LOC110261106
				LOC110261110
				LOC110261111
				LOC110261112
				LOC110261114
				LOC110261115
				LOC110261158
				LOC110261178
				LOC110261180
				LOC110261181
				LOC110261182
				LOC110261185
				LOC110261186
				LOC110261412
				LOC110261435
				LOC110261436
				LOC110261439
QTL_ID=5255	Teat number	1	315	LOC100517320	105873529	290457491
				LOC100736659
				LOC102157644
				LOC102158634
				LOC102158936
				LOC102160197
				LOC102160341
				LOC102160652
				LOC102161686
				LOC102161909
				LOC102162639
				LOC102162853
				LOC102162931
				LOC102162952
				LOC102163023
				LOC102163170
				LOC102164252
				LOC102164789
				LOC102165209
				LOC102165284
				LOC102165617
				LOC102166069
				LOC102166428
				LOC102167050
				LOC102168188
				LOC106506735
				LOC106506797
				LOC106506858
				LOC106506879
				LOC106508978
				LOC106509010
				LOC106509023
				LOC106509024
				LOC106509035
				LOC106509042
				LOC106509043
				LOC106509044
				LOC106509046
				LOC106509048
				LOC106509052
				LOC106509055
				LOC106509059
				LOC106509065
				LOC106509068
				LOC106509074
				LOC110256838
				LOC110256986
				LOC110256987
				LOC110256992
				LOC110256993
				LOC110257000
				LOC110257002
				LOC110260892
				LOC110260912
				LOC110260967
				LOC110260973
				LOC110260990
				LOC110260996
				LOC110261024
				LOC110261037
				LOC110261071
				LOC110261192
				LOC110261204
				LOC110261210
				LOC110261287
				LOC110261331
				LOC110261415
				LOC110261466
				LOC110261467
				LOC110261468
				LOC110261469
				LOC110261470
				LOC110261471
				LOC110261472
				LOC110261473
				LOC110261474
				LOC110261522
				LOC110261527
				LOC110261559
				LOC110261567
				LOC110261572
				LOC110261590
				LOC110261593
				LOC110261609
				LOC110261617
				LOC110261625
				LOC110261626
				LOC110261643
				LOC110261644
				LOC110261681
				LOC110261747
				LOC110261938
				LOC110261939
				LOC110261940
				LOC110261941
				LOC110261942
				ZNF532
				LOC100627270
				LOC102157619
				LOC102157689
				LOC102159522
				LOC102160535
				LOC102161650
				LOC102161687
				LOC102161781
				LOC102162695
				LOC102162767
				LOC102163685
				LOC102164199
				LOC102165044
				LOC102167290
				LOC102167425
				LOC102723301
				LOC106506887
				LOC106509040
				LOC106509094
				LOC106509095
				LOC106509104
				LOC106509105
				LOC106509106
				LOC106509117
				LOC106509119
				LOC106509123
				LOC106509125
				LOC106509133
				LOC110255429
				LOC110256865
				LOC110257009
				LOC110257017
				LOC110257018
				LOC110257021
				LOC110257022
				LOC110261998
				LOC110262000
				LOC110262060
				LOC110262063
				LOC110262065
				LOC110262077
				LOC110262095
				LOC110262096
				LOC110262098
				LOC110262104
				LOC110262124
				LOC110262125
				LOC110262144
				LOC110262146
				LOC110262205
				LOC110262207
				LOC110262208
				LOC110262228
				LOC110262235
				LOC110262249
				LOC110262255
				LOC100514506
				LOC100626276
				LOC100737021
				LOC102162053
				LOC102162768
				LOC102164767
				LOC102165237
				LOC102165580
				LOC102166448
				LOC106506935
				LOC106506961
				LOC106506962
				LOC106507234
				LOC106509076
				LOC106509078
				LOC106509080
				LOC106509109
				LOC106509136
				LOC106509137
				LOC106509142
				LOC106509154
				LOC106509159
				LOC106509164
				LOC106509171
				LOC106509172
				LOC106509174
				LOC106509181
				LOC106509188
				LOC106509189
				LOC110255439
				LOC110255453
				LOC110255485
				LOC110255487
				LOC110255488
				LOC110255490
				LOC110255498
				LOC110255509
				LOC110255532
				LOC110255582
				LOC110255636
				LOC110255639
				LOC110255645
				LOC110255668
				LOC110255683
				LOC110255687
				LOC110255688
				LOC110255694
				LOC110256879
				LOC110256886
				LOC110257006
				LOC110257011
				LOC110257038
				LOC110257039
				LOC110261793
				LOC110261967
				LOC110261987
				GSN
				LOC100514147
				LOC102160343
				LOC102160537
				LOC102161253
				LOC102161373
				LOC102162974
				LOC102163669
				LOC102164626
				LOC102165127
				LOC102165621
				LOC102165800
				LOC102166243
				LOC102166967
				LOC102167422
				LOC102167599
				LOC106506974
				LOC106507029
				LOC106507054
				LOC106507622
				LOC106509194
				LOC106509199
				LOC106509200
				LOC106509214
				LOC106509220
				LOC106509221
				LOC106509228
				LOC106509234
				LOC106509240
				LOC110255742
				LOC110255755
				LOC110255822
				LOC110255880
				LOC110255882
				LOC110255983
				LOC110256014
				LOC110256021
				LOC110256022
				LOC110256023
				LOC110256027
				LOC110256044
				LOC110256047
				LOC110256066
				LOC110256067
				LOC110256075
				LOC110256105
				LOC110256124
				LOC110256217
				LOC110256220
				LOC110256221
				LOC110256901
				LOC110257067
				LOC110257083
				LOC110257087
				LOC110257124
				LOC110262230
				LOC106507017
				LOC106507691
				LOC106509209
				LOC106509211
				LOC110255995
				LOC110256163
				LOC110256571
				LOC110256903
				LOC100628140
				LOC102160100
				LOC102160511
				LOC102163214
				LOC106509275
				LOC110255722
				LOC110256471
				LOC110256503
				LOC110256518
				LOC110256538
				LOC110256568
				LOC110256570
				LOC110256902
				LOC110257125
				LOC102158087
				LOC102158334
				LOC102162054
				LOC102163670
				LOC102165879
				LOC102166638
				LOC106507150
				LOC106507242
				LOC106508501
				LOC106509264
				LOC106509274
				LOC110256222
				LOC110256243
				LOC110256245
				LOC110256249
				LOC110256267
				LOC110256295
				LOC110256391
				LOC110256396
				LOC110256398
				LOC110256407
				LOC110256408
				LOC110256411
				LOC110256424
				LOC110256425
				SWI5
				LOC106507237
				LOC106509263
QTL_ID=7479	Nonfunctional nipples	13	312	LOC102158325	5836383	188271972
				LOC102160577
				LOC102161811
				LOC102162725
				LOC102164036
				LOC102166963
				LOC106504207
				LOC106505481
				LOC106505825
				LOC106505829
				LOC106505835
				LOC106505836
				LOC110256225
				LOC110256256
				LOC110256257
				LOC110256270
				LOC110256450
				LOC110256451
				LOC110256457
				LOC110256461
				LOC110256462
				LOC110256465
				LOC110256467
				LOC110256534
				B4GALT4
				LOC100512560
				LOC100519216
				LOC100624406
				LOC100624963
				LOC102158095
				LOC102158829
				LOC102158991
				LOC102159187
				LOC102159520
				LOC102159599
				LOC102159601
				LOC102162007
				LOC102162347
				LOC102162379
				LOC102162881
				LOC102163243
				LOC102163373
				LOC102163580
				LOC102163705
				LOC102163929
				LOC102164131
				LOC102166202
				LOC102166278
				LOC102167790
				LOC102167959
				LOC106504853
				LOC106504926
				LOC106505418
				LOC106505554
				LOC106505556
				LOC106505633
				LOC106505636
				LOC106505648
				LOC106505735
				LOC106505741
				LOC106505743
				LOC106505747
				LOC106505748
				LOC106505749
				LOC106505750
				LOC106505751
				LOC106505754
				LOC106505765
				LOC106505771
				LOC106505772
				LOC106505780
				LOC106505786
				LOC106505797
				LOC106505799
				LOC106505808
				LOC106505814
				LOC106505815
				LOC106505816
				LOC106505818
				LOC106507270
				LOC106507401
				LOC106507985
				LOC106507995
				LOC106507999
				LOC106508003
				LOC106508004
				LOC106508008
				LOC106508010
				LOC106508361
				LOC110255318
				LOC110256235
				LOC110256261
				LOC110256262
				LOC110256263
				LOC110256266
				LOC110256328
				LOC110256329
				LOC110256330
				LOC110256369
				LOC110256374
				LOC110256375
				LOC110256376
				LOC110256377
				LOC110256378
				LOC110256381
				LOC110256383
				LOC110256384
				LOC110256386
				LOC110256387
				LOC110256388
				LOC110256389
				LOC110256390
				LOC110256392
				LOC110256393
				LOC110256395
				LOC110256397
				LOC110256399
				LOC110256400
				LOC110256401
				LOC110256402
				LOC110256418
				LOC110256420
				LOC110256421
				LOC110256422
				LOC110256423
				LOC110256430
				LOC110256433
				LOC110256435
				LOC110256436
				LOC110256437
				LOC110256438
				LOC110256458
				LOC110256459
				LOC110256460
				LOC110256516
				LOC110256521
				LOC110256524
				LOC110256525
				LOC110256528
				LOC110256529
				LOC110256539
				LOC110256546
				LOC110256547
				LOC110256548
				LOC110256550
				LOC110256560
				LOC110256575
				SEM1
				LOC100511157
				LOC100524954
				LOC102158512
				LOC102158783
				LOC102159951
				LOC102160096
				LOC102160340
				LOC102161293
				LOC102162026
				LOC102162136
				LOC102162381
				LOC102162693
				LOC102163150
				LOC102163442
				LOC102166036
				LOC102166555
				LOC102167094
				LOC102167379
				LOC106505551
				LOC106505563
				LOC106505578
				LOC106505585
				LOC106505658
				LOC106505659
				LOC106505661
				LOC106505669
				LOC106505670
				LOC106505675
				LOC106505676
				LOC106505677
				LOC106505682
				LOC106505688
				LOC106505712
				LOC106505714
				LOC106505716
				LOC106505717
				LOC106505720
				LOC106505721
				LOC106505723
				LOC106505727
				LOC106505729
				LOC106505733
				LOC106507984
				LOC106507990
				LOC106507991
				LOC106507993
				LOC106507994
				LOC106508187
				LOC106508320
				LOC106508818
				LOC110255174
				LOC110255178
				LOC110256268
				LOC110256287
				LOC110256290
				LOC110256292
				LOC110256293
				LOC110256294
				LOC110256300
				LOC110256316
				LOC110256317
				LOC110256320
				LOC110256324
				LOC110256326
				LOC110256382
				LOC110256426
				LOC110256427
				LOC110256428
				LOC110256429
				LOC110256477
				LOC110256506
				LOC110256511
				LOC110256517
				LOC110256535
				LOC110256536
				LOC110256537
				LOC110256555
				LOC110256559
				LOC110256561
				LOC110256565
				LOC110256567
				LOC110256576
				LOC110256577
				LOC110256580
				LOC110256581
				LOC100155748
				LOC100521518
				LOC102157484
				LOC102157642
				LOC102158612
				LOC102159375
				LOC102160777
				LOC102162605
				LOC106505322
				LOC106505587
				LOC106505605
				LOC106505607
				LOC106505647
				LOC106505655
				LOC106505657
				LOC106505699
				LOC106505704
				LOC106505785
				LOC110256223
				LOC110256224
				LOC110256226
				LOC110256227
				LOC110256229
				LOC110256230
				LOC110256232
				LOC110256236
				LOC110256251
				LOC110256258
				LOC110256271
				LOC110256273
				LOC110256276
				LOC110256297
				LOC110256298
				LOC110256299
				LOC110256302
				LOC110256303
				LOC110256304
				LOC110256305
				LOC110256307
				LOC110256409
				LOC110256412
				LOC110256413
				LOC110256512
				LOC110256526
				LOC110256584
				LOC110256587
				SMIM4
				TMIE
				LOC102158698
				LOC102159162
				LOC102165414
				LOC106505376
				LOC106505379
				LOC106505568
				LOC106505628
				LOC106505710
				LOC106505711
				LOC106508354
				LOC110256233
				LOC110256250
				LOC110256254
				LOC110256260
				LOC110256306
				LOC110256308
				LOC110256311
				LOC110256312
				LOC110256314
				LOC110256455
				LOC110256456
				LOC110256530
				LOC110256573
				LOC102162847
				LOC106505618
				LOC106505619
				LOC110256246
				LOC110256309
				LOC106505375
				LOC106505380
				LOC110256313
QTL_ID=5224	Teat number	3	311	EIF2B4	1456046	130209174
				EIF3B
				LOC102157447
				LOC102157709
				LOC102157746
				LOC102158292
				LOC102160627
				LOC102165132
				LOC102168019
				LOC106509013
				LOC106509856
				LOC106509859
				LOC106509865
				LOC106509868
				LOC106509869
				LOC106509872
				LOC110259836
				LOC110259838
				LOC110259841
				LOC110260035
				LOC110260038
				LOC110260041
				LOC110260042
				LOC110260047
				LOC110260104
				LOC110260105
				LOC110260146
				LOC100512593
				LOC102159434
				LOC102161175
				LOC102163639
				LOC102163947
				LOC102164200
				LOC102165419
				LOC102167397
				LOC102167796
				LOC106509619
				LOC106509620
				LOC106509622
				LOC106509624
				LOC106509627
				LOC106509631
				LOC106509632
				LOC106509641
				LOC106509647
				LOC106509649
				LOC106509650
				LOC106509663
				LOC106509666
				LOC110259839
				LOC110259840
				LOC110259843
				LOC110259846
				LOC110259847
				LOC110259848
				LOC110259849
				LOC110259851
				LOC110259854
				LOC110259855
				LOC110259858
				LOC110259859
				LOC110259860
				LOC110259861
				LOC110259865
				LOC110259868
				LOC110259869
				LOC110259870
				LOC110259881
				LOC110259884
				LOC110259885
				LOC110259888
				LOC110259890
				LOC110259891
				LOC110259892
				LOC110259893
				LOC110259894
				LOC110259895
				LOC110259898
				LOC110260034
				LOC110260036
				LOC110260037
				LOC110260128
				LOC110260145
				USP42
				ZDHHC4
				LOC102157493
				LOC102157744
				LOC102157748
				LOC102157836
				LOC102158392
				LOC102158799
				LOC102159977
				LOC102160052
				LOC102161945
				LOC102164129
				LOC102165540
				LOC102165887
				LOC102166974
				LOC102167472
				LOC102168016
				LOC102168156
				LOC106507388
				LOC106507391
				LOC106509005
				LOC106509892
				LOC106509893
				LOC106509894
				LOC106509896
				LOC106509905
				LOC106509907
				LOC106509908
				LOC110259899
				LOC110260027
				LOC110260028
				LOC110260029
				LOC110260048
				LOC110260049
				LOC110260050
				LOC110260052
				LOC110260053
				LOC110260054
				LOC110260055
				LOC110260056
				LOC110260080
				LOC110260147
				LOC110260148
				LOC100624063
				LOC102160749
				LOC102163556
				LOC102165712
				LOC102167127
				LOC106508573
				LOC106509672
				LOC106509830
				LOC106509839
				LOC106509841
				LOC106509842
				LOC106509843
				LOC110259897
				LOC110260015
				LOC110260017
				LOC110260019
				LOC110260021
				LOC110260024
				LOC110260101
				LOC110260142
				LOC110260144
				ITGAX
				LOC100625214
				LOC102158199
				LOC102158714
				LOC102158774
				LOC102159543
				LOC102159571
				LOC102159649
				LOC102159991
				LOC102160050
				LOC102160363
				LOC102160712
				LOC102160793
				LOC102161008
				LOC102161617
				LOC102161858
				LOC102161983
				LOC102162776
				LOC102163181
				LOC102163904
				LOC102164452
				LOC102164763
				LOC102167315
				LOC106504252
				LOC106507370
				LOC106507373
				LOC106508550
				LOC106509711
				LOC106509712
				LOC106509726
				LOC106509732
				LOC106509733
				LOC106509743
				LOC106509747
				LOC106509759
				LOC106509760
				LOC106509762
				LOC106509773
				LOC106509776
				LOC106509786
				LOC106509797
				LOC106509799
				LOC106509837
				LOC106509912
				LOC110255187
				LOC110259900
				LOC110259903
				LOC110259905
				LOC110259906
				LOC110259939
				LOC110259941
				LOC110259944
				LOC110259946
				LOC110259964
				LOC110259966
				LOC110259968
				LOC110259973
				LOC110259974
				LOC110259975
				LOC110259986
				LOC110259989
				LOC110259992
				LOC110259993
				LOC110259994
				LOC110259995
				LOC110259996
				LOC110259997
				LOC110259998
				LOC110260013
				LOC110260026
				LOC110260061
				LOC110260062
				LOC110260091
				LOC110260092
				LOC110260094
				LOC110260097
				LOC110260103
				LOC110260135
				LOC110260136
				LOC110260137
				LOC110260138
				LOC110260139
				LOC110260141
				TGOLN2
				LDAF1
				LOC100513921
				LOC100516669
				LOC100737572
				LOC100739121
				LOC102158302
				LOC102158999
				LOC102160963
				LOC102161862
				LOC102162074
				LOC102163149
				LOC102164468
				LOC102166164
				LOC102166437
				LOC102167754
				LOC106507362
				LOC106507395
				LOC106508312
				LOC106509692
				LOC106509720
				LOC106509767
				LOC106509807
				LOC106509808
				LOC106509914
				LOC110259907
				LOC110259910
				LOC110259911
				LOC110259921
				LOC110259922
				LOC110259933
				LOC110259949
				LOC110259954
				LOC110259959
				LOC110259960
				LOC110259961
				LOC110259962
				LOC110259970
				LOC110259978
				LOC110259983
				LOC110259984
				LOC110259985
				LOC110259999
				LOC110260001
				LOC110260002
				LOC110260003
				LOC110260007
				LOC110260008
				LOC110260009
				LOC110260010
				LOC110260011
				LOC110260057
				LOC110260083
				LOC110260087
				LOC110260089
				LOC110260090
				LOC110260098
				LOC110260099
				LOC110260100
				LOC110260129
				LOC110260130
				LOC110260131
				LOC102163064
				LOC102164703
				LOC106507358
				LOC102160708
				LOC102164365
				LOC106507143
				LOC106509690
				LOC106509696
				LOC106509702
				LOC110259924
				LOC110259925
				LOC110259926
				LOC110259927
				LOC110259929
				LOC110259931
				LOC110259935
				LOC110259936
				LOC110260132
				LOC110259932
QTL_ID=18156	Gestation length	6	281	LOC102157984	25859176	135140880
				LOC102158585
				LOC102162742
				LOC102163610
				LOC102165609
				LOC102166340
				LOC106507567
				LOC106507585
				LOC106508311
				LOC106508763
				LOC106509429
[truncated: 13,243 more rows]

## Sheet: Table S9
Table S9 Ovarian expression of lncRNAs in QTLs for sow fertility traits
LncRNAs	Expression levels
LOC100152407	20.09 ± 2.558
LOC100155975	0.746 ± 0.251
LOC100157061	0.36 ± 0.111
LOC100510918	2.486 ± 0.588
LOC100510923	1.379 ± 0.348
LOC100511483	3.017 ± 1
LOC100511509	0.279 ± 0.132
LOC100511794	0.143 ± 0.073
LOC100511891	17.78 ± 10.552
LOC100512560	5.03 ± 0.584
LOC100512907	2.546 ± 0.799
LOC100513133	17.148 ± 5.475
LOC100513188	4.659 ± 1.181
LOC100513604	2.816 ± 0.819
LOC100514147	1.17 ± 0.344
LOC100514211	9.684 ± 3.035
LOC100514506	0.613 ± 0.213
LOC100514807	1.44 ± 0.557
LOC100514834	0.28 ± 0.415
LOC100514905	0.179 ± 0.104
LOC100515112	0.598 ± 0.203
LOC100515242	4.697 ± 3.116
LOC100515290	51.261 ± 5.673
LOC100515340	5.089 ± 1.111
LOC100515492	0.164 ± 0.099
LOC100515792	4.738 ± 0.598
LOC100516105	10.473 ± 2.757
LOC100516145	2.3 ± 0.69
LOC100516649	1.033 ± 0.249
LOC100516669	1.455 ± 0.544
LOC100516731	0.105 ± 0.03
LOC100517116	5.609 ± 2.424
LOC100517973	10.13 ± 2.095
LOC100518120	2.001 ± 1.745
LOC100519118	0.818 ± 0.825
LOC100519216	4.132 ± 1.595
LOC100519283	34.012 ± 4.259
LOC100519934	12.046 ± 6.826
LOC100520091	0.199 ± 0.104
LOC100520275	0.373 ± 0.124
LOC100520338	0.74 ± 0.27
LOC100520518	0.843 ± 0.238
LOC100520629	2.205 ± 0.737
LOC100521322	1.29 ± 0.326
LOC100521654	0.327 ± 0.115
LOC100521666	0.532 ± 0.243
LOC100521937	0.665 ± 0.277
LOC100522115	3.284 ± 0.785
LOC100522143	3.671 ± 0.529
LOC100522281	1.852 ± 0.37
LOC100522542	0.59 ± 0.453
LOC100522921	0.865 ± 0.479
LOC100523870	0.539 ± 0.26
LOC100523871	5.661 ± 5.48
LOC100523888	0.219 ± 0.094
LOC100524915	31.862 ± 7.055
LOC100524954	0.435 ± 0.125
LOC100525078	2.762 ± 0.553
LOC100525248	2.495 ± 1.739
LOC100525517	3.53 ± 0.537
LOC100525571	1.235 ± 0.257
LOC100525590	18.893 ± 5.282
LOC100525935	30.528 ± 3.803
LOC100526084	7.386 ± 1.499
LOC100620402	12.037 ± 6.374
LOC100621235	0.467 ± 0.338
LOC100621238	1.864 ± 0.783
LOC100621315	0.283 ± 0.087
LOC100621445	0.264 ± 0.19
LOC100621695	21.517 ± 25.126
LOC100622037	8.812 ± 1.651
LOC100622481	15.688 ± 2.531
LOC100623096	9.46 ± 1.482
LOC100623534	0.219 ± 0.081
LOC100624113	311.429 ± 37.438
LOC100624137	0.102 ± 0.16
LOC100624406	0.164 ± 0.077
LOC100624963	0.315 ± 0.064
LOC100625214	2.005 ± 0.477
LOC100626258	2.13 ± 0.576
LOC100626264	0.159 ± 0.186
LOC100626591	0.108 ± 0.066
LOC100626788	3.793 ± 0.833
LOC100626841	0.323 ± 0.13
LOC100627270	3.947 ± 1.227
LOC100627387	0.35 ± 0.148
LOC100627868	65.774 ± 36.848
LOC100627949	2.986 ± 0.273
LOC100628140	4.255 ± 0.707
LOC100628214	1.665 ± 0.58
LOC100736659	0.603 ± 0.308
LOC100736666	0.645 ± 0.191
LOC100736711	0.495 ± 0.234
LOC100737021	0.215 ± 0.053
LOC100737186	0.976 ± 0.265
LOC100737304	1.978 ± 0.391
LOC100737511	2.726 ± 0.589
LOC100737961	0.529 ± 0.284
LOC100738154	6.931 ± 1.701
LOC100738196	1.913 ± 0.756
LOC100738848	0.198 ± 0.152
LOC100739062	19.406 ± 3.257
LOC100739121	3.035 ± 0.881
LOC100739139	0.299 ± 0.1
LOC100739791	12.274 ± 8.038
LOC102157413	0.445 ± 0.169
LOC102157437	0.115 ± 0.051
LOC102157450	0.321 ± 0.15
LOC102157464	12.344 ± 7.211
LOC102157477	1.16 ± 0.528
LOC102157481	2.919 ± 1.087
LOC102157484	4.925 ± 1.198
LOC102157493	0.351 ± 0.157
LOC102157509	0.257 ± 0.1
LOC102157516	0.229 ± 0.234
LOC102157527	0.845 ± 0.216
LOC102157543	0.599 ± 0.355
LOC102157546	0.634 ± 0.542
LOC102157581	2.396 ± 0.281
LOC102157601	0.516 ± 0.075
LOC102157614	1.239 ± 0.619
LOC102157617	0.871 ± 0.276
LOC102157619	0.117 ± 0.146
LOC102157630	0.246 ± 0.068
LOC102157642	0.14 ± 0.099
LOC102157644	2.024 ± 0.877
LOC102157670	0.108 ± 0.072
LOC102157672	7.471 ± 1.342
LOC102157680	0.145 ± 0.139
LOC102157689	3.324 ± 1.867
LOC102157709	3.158 ± 1.473
LOC102157744	0.275 ± 0.089
LOC102157746	6.54 ± 4.382
LOC102157750	0.238 ± 0.048
LOC102157760	0.565 ± 0.385
LOC102157791	0.227 ± 0.139
LOC102157836	0.468 ± 0.279
LOC102157842	0.537 ± 0.182
LOC102157854	0.67 ± 0.233
LOC102157861	0.26 ± 0.22
LOC102157885	7.466 ± 3.298
LOC102157897	1.23 ± 0.598
LOC102157904	0.111 ± 0.086
LOC102157921	0.176 ± 0.092
LOC102157930	0.164 ± 0.052
LOC102157933	0.468 ± 0.187
LOC102157952	0.102 ± 0.075
LOC102157984	0.618 ± 0.344
LOC102157986	0.165 ± 0.04
LOC102158015	0.492 ± 0.221
LOC102158034	3.975 ± 2.11
LOC102158037	0.434 ± 0.5
LOC102158065	0.643 ± 0.376
LOC102158069	0.215 ± 0.102
LOC102158086	0.807 ± 0.408
LOC102158087	0.953 ± 0.665
LOC102158095	2.053 ± 1.179
LOC102158108	1.398 ± 0.328
LOC102158113	0.173 ± 0.123
LOC102158121	3.056 ± 1.739
LOC102158199	0.945 ± 0.242
LOC102158235	0.74 ± 0.831
LOC102158292	0.789 ± 0.405
LOC102158302	0.179 ± 0.069
LOC102158315	0.978 ± 0.446
LOC102158325	0.22 ± 0.232
LOC102158334	1.646 ± 0.356
LOC102158348	0.12 ± 0.058
LOC102158352	0.321 ± 0.709
LOC102158358	1.63 ± 0.872
LOC102158363	0.72 ± 0.297
LOC102158376	0.113 ± 0.066
LOC102158388	0.256 ± 0.188
LOC102158455	0.328 ± 0.124
LOC102158457	0.135 ± 0.07
LOC102158458	0.217 ± 0.091
LOC102158467	0.828 ± 0.198
LOC102158473	0.108 ± 0.057
LOC102158523	1.995 ± 0.811
LOC102158536	0.158 ± 0.111
LOC102158553	0.3 ± 0.051
LOC102158585	1.334 ± 0.794
LOC102158687	3.018 ± 0.572
LOC102158698	0.51 ± 0.241
LOC102158714	1.824 ± 0.975
LOC102158757	0.159 ± 0.064
LOC102158783	26.576 ± 18.98
LOC102158806	0.397 ± 0.244
LOC102158810	0.743 ± 0.336
LOC102158821	0.504 ± 0.207
LOC102158826	0.831 ± 0.459
LOC102158829	0.139 ± 0.163
LOC102158855	0.437 ± 0.247
LOC102158857	7.903 ± 1.369
LOC102158878	0.235 ± 0.113
LOC102158888	0.152 ± 0.077
LOC102158914	0.195 ± 0.118
LOC102158929	1.063 ± 0.49
LOC102158936	0.267 ± 0.15
LOC102158952	2.291 ± 1.213
LOC102158953	1.192 ± 0.974
LOC102158991	0.343 ± 0.227
LOC102158999	1.858 ± 0.78
LOC102159018	0.532 ± 0.412
LOC102159020	0.851 ± 0.332
LOC102159026	0.386 ± 0.146
LOC102159045	0.515 ± 0.155
LOC102159050	0.417 ± 0.749
LOC102159054	6.548 ± 1.988
LOC102159064	0.129 ± 0.138
LOC102159091	1.269 ± 0.769
LOC102159093	0.123 ± 0.056
LOC102159128	4.91 ± 1.817
LOC102159132	0.657 ± 0.278
LOC102159166	0.484 ± 0.188
LOC102159168	0.697 ± 0.365
LOC102159171	5.798 ± 1.795
LOC102159187	0.136 ± 0.073
LOC102159203	3.927 ± 0.953
LOC102159209	1.822 ± 0.935
LOC102159243	3.203 ± 1.504
LOC102159278	0.634 ± 0.586
LOC102159324	0.322 ± 0.193
LOC102159358	0.575 ± 0.476
LOC102159376	6.936 ± 3.457
LOC102159417	0.792 ± 0.533
LOC102159434	2.777 ± 0.546
LOC102159438	2.271 ± 0.825
LOC102159476	0.221 ± 0.118
LOC102159502	0.264 ± 0.072
LOC102159513	0.133 ± 0.061
LOC102159520	0.855 ± 0.508
LOC102159537	0.528 ± 0.287
LOC102159559	1.272 ± 0.298
LOC102159561	0.528 ± 0.239
LOC102159566	0.1 ± 0.064
LOC102159571	0.36 ± 0.109
LOC102159588	0.24 ± 0.075
LOC102159612	0.142 ± 0.14
LOC102159614	0.745 ± 0.424
LOC102159623	0.128 ± 0.125
LOC102159626	0.515 ± 0.261
LOC102159627	0.705 ± 0.456
LOC102159645	0.261 ± 0.211
LOC102159649	0.268 ± 0.114
LOC102159707	1.508 ± 0.782
LOC102159752	0.222 ± 0.074
LOC102159780	0.826 ± 0.917
LOC102159819	0.6 ± 0.316
LOC102159847	0.195 ± 0.341
LOC102159863	0.408 ± 0.108
LOC102159901	1.757 ± 0.925
LOC102159960	2.021 ± 0.89
LOC102159961	1.027 ± 0.363
LOC102159962	0.362 ± 0.091
LOC102159977	0.144 ± 0.057
LOC102159985	6.051 ± 3.059
LOC102159991	0.512 ± 0.26
LOC102159995	0.561 ± 0.342
LOC102160044	0.265 ± 0.083
LOC102160045	2.838 ± 1.206
LOC102160053	0.347 ± 0.413
LOC102160057	0.316 ± 0.092
LOC102160096	4.643 ± 0.316
LOC102160100	1.271 ± 1.347
LOC102160109	0.151 ± 0.126
LOC102160118	0.275 ± 0.111
LOC102160181	0.513 ± 0.212
LOC102160224	0.301 ± 0.082
LOC102160321	0.486 ± 0.184
LOC102160340	2.02 ± 0.5
LOC102160341	0.381 ± 0.334
LOC102160343	6.388 ± 3.269
LOC102160363	0.264 ± 0.075
LOC102160368	0.594 ± 0.086
LOC102160376	0.802 ± 0.179
LOC102160389	0.156 ± 0.053
LOC102160395	0.382 ± 0.083
LOC102160402	0.732 ± 0.378
LOC102160504	0.107 ± 0.033
LOC102160506	1.353 ± 0.511
LOC102160517	2.348 ± 0.291
LOC102160528	1.176 ± 0.658
LOC102160537	0.363 ± 0.353
LOC102160555	0.95 ± 0.928
LOC102160564	16.954 ± 7.723
LOC102160568	0.141 ± 0.096
LOC102160572	0.718 ± 0.338
LOC102160577	0.467 ± 0.237
LOC102160627	2.828 ± 0.529
LOC102160630	1.075 ± 0.965
LOC102160652	15.858 ± 3.009
LOC102160681	0.316 ± 0.225
LOC102160708	0.26 ± 0.167
LOC102160712	0.72 ± 0.188
LOC102160718	0.147 ± 0.09
LOC102160723	0.594 ± 0.351
LOC102160748	0.464 ± 0.216
LOC102160749	0.15 ± 0.268
LOC102160777	0.131 ± 0.078
LOC102160792	0.181 ± 0.06
LOC102160801	0.149 ± 0.064
LOC102160820	0.515 ± 0.173
LOC102160855	0.688 ± 0.149
LOC102160870	7.022 ± 3.248
LOC102160880	2.783 ± 1.235
LOC102160916	1.128 ± 0.77
LOC102160975	0.365 ± 0.163
LOC102161020	1.52 ± 0.805
LOC102161056	1.24 ± 0.557
LOC102161087	0.955 ± 0.5
LOC102161091	0.207 ± 0.063
LOC102161099	0.324 ± 0.142
LOC102161104	0.102 ± 0.074
LOC102161115	11.693 ± 1.18
LOC102161139	0.227 ± 0.146
LOC102161175	0.152 ± 0.059
LOC102161209	0.239 ± 0.075
LOC102161214	2.934 ± 1.168
LOC102161217	0.294 ± 0.274
LOC102161253	0.375 ± 0.165
LOC102161282	0.964 ± 0.603
LOC102161293	0.254 ± 0.092
LOC102161366	0.504 ± 0.371
LOC102161373	0.197 ± 0.184
LOC102161380	0.365 ± 0.182
LOC102161391	0.107 ± 0.062
LOC102161394	0.428 ± 0.529
LOC102161421	0.631 ± 0.388
LOC102161478	0.163 ± 0.167
LOC102161480	2.707 ± 0.861
LOC102161511	0.236 ± 0.112
LOC102161554	0.113 ± 0.098
LOC102161624	0.681 ± 0.412
LOC102161631	7.361 ± 5.148
LOC102161632	0.322 ± 0.22
LOC102161634	0.174 ± 0.068
LOC102161640	0.179 ± 0.106
LOC102161650	0.245 ± 0.117
LOC102161730	0.431 ± 0.128
LOC102161741	3.425 ± 0.53
LOC102161744	0.297 ± 0.131
LOC102161750	0.52 ± 0.3
LOC102161781	0.224 ± 0.132
LOC102161835	1.403 ± 0.545
LOC102161858	0.202 ± 0.135
LOC102161888	0.321 ± 0.054
LOC102161895	0.475 ± 0.431
LOC102161901	3.153 ± 0.399
LOC102161909	0.915 ± 0.283
LOC102161921	0.499 ± 0.432
LOC102161945	0.524 ± 0.616
LOC102161969	0.845 ± 0.177
LOC102161978	51.51 ± 10.771
LOC102161992	0.509 ± 0.207
LOC102162054	0.172 ± 0.089
LOC102162074	4.811 ± 0.878
LOC102162090	0.285 ± 0.233
LOC102162152	1.118 ± 0.482
LOC102162163	0.753 ± 1.403
LOC102162166	3.235 ± 1.308
LOC102162170	0.594 ± 0.233
LOC102162209	2.018 ± 0.609
LOC102162214	2.152 ± 0.369
LOC102162288	9.128 ± 1.366
LOC102162289	11.876 ± 5.901
LOC102162300	0.779 ± 0.256
LOC102162347	0.368 ± 0.239
LOC102162372	1.038 ± 0.654
LOC102162379	1.623 ± 0.536
LOC102162389	8.97 ± 3.215
LOC102162428	2.555 ± 1.18
LOC102162443	0.206 ± 0.223
LOC102162462	13.197 ± 11.888
LOC102162475	0.15 ± 0.194
LOC102162488	0.315 ± 0.215
LOC102162503	0.142 ± 0.121
LOC102162531	0.368 ± 0.533
LOC102162536	0.254 ± 0.054
LOC102162548	0.418 ± 0.12
LOC102162556	0.56 ± 0.201
LOC102162605	1.756 ± 0.625
LOC102162623	12.825 ± 4.882
LOC102162631	2.02 ± 0.708
LOC102162639	0.329 ± 0.114
LOC102162669	1.845 ± 0.456
LOC102162681	0.91 ± 0.601
LOC102162684	1.499 ± 1.257
LOC102162693	0.811 ± 0.522
LOC102162727	0.383 ± 0.086
LOC102162742	0.41 ± 0.22
LOC102162756	1.527 ± 0.811
LOC102162767	0.246 ± 0.103
LOC102162768	0.105 ± 0.079
LOC102162776	0.697 ± 0.322
LOC102162815	2.012 ± 0.293
LOC102162816	0.631 ± 0.292
LOC102162837	0.132 ± 0.07
LOC102162847	0.257 ± 0.094
LOC102162853	0.705 ± 0.184
LOC102162866	0.168 ± 0.078
LOC102162878	1.531 ± 0.435
LOC102162937	0.36 ± 0.136
LOC102163032	0.681 ± 0.412
LOC102163046	0.988 ± 0.651
LOC102163076	0.411 ± 0.439
LOC102163149	0.875 ± 0.219
LOC102163150	0.4 ± 0.236
LOC102163181	0.124 ± 0.024
LOC102163214	2.241 ± 0.959
LOC102163243	0.175 ± 0.096
LOC102163267	10.763 ± 2.554
LOC102163309	0.692 ± 0.302
LOC102163357	0.379 ± 0.192
LOC102163359	0.35 ± 0.248
LOC102163364	0.665 ± 0.232
LOC102163370	4.108 ± 2.004
LOC102163373	0.297 ± 0.171
LOC102163385	0.571 ± 0.091
LOC102163402	0.221 ± 0.025
LOC102163428	0.455 ± 0.508
LOC102163451	0.5 ± 0.194
LOC102163484	2.371 ± 0.94
LOC102163508	1.941 ± 0.639
LOC102163526	0.33 ± 0.09
LOC102163552	0.879 ± 0.397
LOC102163556	0.415 ± 0.249
LOC102163580	0.353 ± 0.114
LOC102163604	1.075 ± 0.498
LOC102163623	0.478 ± 0.162
LOC102163639	3.18 ± 1.814
LOC102163646	0.968 ± 0.224
LOC102163665	0.144 ± 0.139
LOC102163670	0.164 ± 0.095
LOC102163680	0.257 ± 0.065
LOC102163685	0.885 ± 0.183
LOC102163705	0.703 ± 0.32
LOC102163721	0.373 ± 0.398
LOC102163731	0.126 ± 0.066
LOC102163764	0.124 ± 0.033
LOC102163767	0.524 ± 0.291
LOC102163786	5.905 ± 1.787
LOC102163793	0.544 ± 0.171
LOC102163798	0.251 ± 0.105
LOC102163816	40.713 ± 8.947
LOC102163904	0.122 ± 0.075
LOC102163918	2.256 ± 1.131
LOC102163929	0.199 ± 0.077
LOC102163947	0.207 ± 0.143
LOC102163952	8.148 ± 2.872
LOC102163957	0.39 ± 0.434
LOC102163958	2.892 ± 2.006
LOC102164024	0.435 ± 0.215
LOC102164036	0.103 ± 0.061
LOC102164072	0.922 ± 0.655
LOC102164080	0.149 ± 0.083
LOC102164129	0.317 ± 0.231
LOC102164131	0.431 ± 0.193
LOC102164147	83.742 ± 44.803
LOC102164155	9.436 ± 6.105
LOC102164161	3.386 ± 1.154
LOC102164165	2.161 ± 1.868
LOC102164181	0.201 ± 0.098
LOC102164199	0.189 ± 0.22
LOC102164200	15.79 ± 3.976
LOC102164216	0.639 ± 0.239
LOC102164231	1.753 ± 1.216
LOC102164321	0.264 ± 0.09
LOC102164323	0.704 ± 0.77
LOC102164325	0.443 ± 0.25
LOC102164365	1.12 ± 1.088
LOC102164379	0.751 ± 0.229
LOC102164427	0.216 ± 0.097
LOC102164445	2.52 ± 1.782
LOC102164448	1.967 ± 0.768
LOC102164468	0.674 ± 0.429
LOC102164496	0.376±0.168
LOC102164525	0.553±0.169
LOC102164581	6.783±0.901
LOC102164595	0.904±0.219
LOC102164596	4.323±1.615
LOC102164613	0.774±0.437
LOC102164626	0.347±0.32
LOC102164628	0.216±0.096
LOC102164637	0.778±0.366
LOC102164640	1.146±0.207
LOC102164643	0.569±0.478
LOC102164659	0.176±0.11
LOC102164681	0.671±0.335
LOC102164703	2.645±0.608
LOC102164714	0.559±0.212
LOC102164754	0.848±0.504
LOC102164763	0.334±0.269
LOC102164767	0.501±0.357
LOC102164789	0.104±0.067
LOC102164805	0.144±0.035
LOC102164814	0.678±0.126
LOC102164818	0.393±0.121
LOC102164853	0.455±0.28
LOC102164942	13.592±7.28
LOC102164985	0.161±0.058
LOC102165023	1.688±0.23
LOC102165025	1.128±0.334
LOC102165042	0.187±0.112
LOC102165044	2.346 ± 0.303
LOC102165071	5.692±4.639
LOC102165098	0.72±0.164
LOC102165101	0.725±0.484
LOC102165127	0.214±0.059
LOC102165132	0.18±0.121
LOC102165143	3.298±0.918
LOC102165168	0.217±0.098
LOC102165195	6.466±2.777
LOC102165197	0.594±0.334
LOC102165209	0±0
LOC102165211	0.853±0.213
LOC102165237	0.24±0.082
LOC102165262	0.169±0.245
LOC102165284	2.291±0.842
LOC102165305	1.809±1.513
LOC102165354	0.261 ± 0.231
LOC102165363	0.905 ± 0.292
LOC102165393	0.141 ± 0.073
LOC102165419	1.411 ± 0.524
LOC102165433	0.341 ± 0.212
LOC102165434	1.73 ± 0.77
LOC102165477	0.202 ± 0.177
LOC102165506	1.438 ± 0.612
LOC102165507	1.617 ± 1.021
LOC102165540	1.797 ± 1.105
LOC102165543	0.105 ± 0.037
LOC102165555	0.464 ± 0.465
LOC102165569	0.958 ± 0.464
LOC102165584	0.284 ± 0.247
LOC102165590	0.495 ± 0.264
LOC102165594	0.495 ± 0.264
LOC102165609	0.673 ± 0.157
LOC102165671	1.582 ± 1.867
LOC102165678	0.453 ± 0.352
LOC102165696	0.857 ± 0.669
LOC102165748	0.14 ± 0.059
LOC102165777	0.38 ± 0.175
LOC102165781	1.459 ± 0.585
LOC102165783	2.078 ± 0.534
LOC102165790	2.404 ± 0.985
LOC102165795	0.109 ± 0.14
LOC102165800	0.207 ± 0.167
LOC102165808	1.494 ± 0.893
LOC102165817	0.778 ± 0.186
LOC102165822	0.301 ± 0.102
LOC102165844	0.177 ± 0.147
LOC102165845	0.25 ± 0.225
LOC102165848	1.661 ± 0.954
LOC102165887	1.684 ± 0.942
LOC102165892	1.69 ± 0.229
LOC102165905	13.76 ± 2.361
LOC102165911	0.41 ± 0.149
LOC102165926	1.23 ± 0.322
LOC102165929	0.634 ± 0.342
LOC102165933	1.203 ± 0.612
LOC102165973	0.225 ± 0.101
LOC102165975	0.693 ± 0.283
LOC102165988	0.311 ± 0.156
LOC102165993	1.125 ± 0.789
LOC102166006	0.608 ± 0.166
LOC102166036	0.316 ± 0.112
LOC102166056	0.294 ± 0.067
LOC102166060	0.158 ± 0.121
LOC102166079	2.156 ± 1.369
LOC102166108	0.688 ± 0.452
LOC102166121	0.147 ± 0.064
LOC102166140	0.382 ± 0.154
LOC102166141	0.112 ± 0.076
LOC102166164	1.043 ± 0.358
LOC102166186	0.135 ± 0.071
LOC102166211	1.083 ± 0.391
LOC102166231	3.558 ± 3.495
LOC102166247	6.054 ± 2.847
LOC102166259	0.198 ± 0.173
LOC102166340	0.278 ± 0.117
LOC102166393	0.327 ± 0.12
LOC102166397	0.108 ± 0.075
LOC102166412	0.323 ± 0.131
LOC102166428	0.836 ± 0.517
LOC102166437	4.645 ± 0.9
LOC102166448	0.681 ± 0.395
LOC102166468	0.125 ± 0.113
LOC102166500	3.648 ± 0.672
LOC102166536	1.078 ± 0.576
LOC102166539	0.14 ± 0.098
LOC102166545	0.41 ± 0.237
LOC102166555	0.183 ± 0.143
LOC102166560	2.343 ± 0.787
LOC102166561	0.519 ± 0.193
LOC102166593	2.548 ± 1.079
LOC102166616	0.156 ± 0.082
LOC102166663	0.255 ± 0.132
LOC102166670	1.269 ± 0.318
LOC102166684	0.155 ± 0.062
LOC102166701	0.22 ± 0.08
LOC102166702	1.671 ± 0.253
LOC102166855	0.524 ± 0.218
LOC102166871	0.207 ± 0.197
LOC102166902	0.176 ± 0.115
LOC102166913	0.22 ± 0.186
LOC102166930	0.39 ± 0.146
LOC102166963	1.098 ± 0.304
LOC102166967	2.423 ± 0.748
LOC102167078	0.578 ± 0.325
LOC102167089	0.444 ± 0.131
LOC102167127	0.459 ± 0.242
LOC102167132	1.055 ± 0.347
LOC102167172	0.175 ± 0.071
LOC102167186	0.396 ± 0.282
LOC102167197	0.535 ± 0.122
LOC102167263	3.446 ± 1.567
LOC102167290	0.321 ± 0.158
LOC102167294	1.634 ± 0.277
LOC102167309	28.772 ± 2.631
LOC102167315	1.502 ± 0.663
LOC102167346	2.982 ± 1.535
LOC102167349	0.226 ± 0.225
LOC102167359	8.088 ± 3.44
LOC102167379	2.806 ± 0.744
LOC102167397	5.191 ± 0.717
LOC102167425	2.715 ± 1.787
LOC102167456	0.517 ± 0.289
LOC102167472	0.571 ± 0.237
LOC102167506	0.238 ± 0.145
LOC102167529	0.521 ± 0.29
LOC102167548	0.555 ± 1.409
LOC102167554	1.229 ± 0.349
LOC102167557	0.184 ± 0.033
LOC102167570	1.838 ± 1.138
LOC102167583	0.374 ± 0.247
LOC102167589	0.12 ± 0.122
LOC102167599	0.323 ± 0.119
LOC102167618	2.998 ± 0.755
LOC102167638	0.641 ± 0.264
LOC102167654	0.28 ± 0.158
LOC102167681	0.283 ± 0.126
LOC102167686	0.612 ± 0.24
LOC102167692	2.302 ± 0.409
LOC102167696	0.586 ± 0.659
LOC102167708	0.73 ± 1.342
LOC102167727	3.284 ± 0.642
LOC102167732	0.268 ± 0.278
LOC102167754	0.223 ± 0.099
LOC102167762	0.682 ± 0.263
LOC102167790	1.384 ± 0.643
LOC102167796	0.227 ± 0.132
LOC102167824	0.156 ± 0.095
LOC102167839	1.782 ± 0.477
LOC102167865	0.715 ± 0.593
LOC102167870	0.19 ± 0.039
LOC102167899	1.296 ± 0.445
LOC102167901	0.183 ± 0.059
LOC102167907	0.304 ± 0.138
LOC102167929	0.511 ± 0.21
LOC102167943	0.138 ± 0.111
LOC102167944	1.038 ± 0.477
LOC102167959	0.781 ± 0.375
LOC102167963	1.001 ± 0.428
LOC102167986	2.606 ± 1.167
LOC102168016	0.261 ± 0.113
LOC102168019	0.231 ± 0.179
LOC102168027	0.608 ± 0.112
LOC102168087	1.489 ± 0.662
LOC102168089	0.195 ± 0.098
LOC102168147	9.943 ± 2.495
LOC102168148	0.503 ± 0.16
LOC102168151	0.173 ± 0.118
LOC102168156	0.238 ± 0.115
LOC102168159	0.365 ± 0.206
LOC102168168	0.557 ± 0.36
LOC102168185	0.158 ± 0.074
LOC102168193	6.165 ± 0.706
LOC106504205	0.663 ± 0.179
LOC106504207	0.355 ± 0.19
LOC106504246	2.322 ± 0.751
LOC106504252	0.808 ± 1.201
LOC106504276	3.823 ± 1.312
LOC106504293	0.179 ± 0.166
LOC106504299	13.292 ± 3.672
LOC106504323	6.441 ± 2.904
LOC106504328	0.177 ± 0.178
LOC106504343	0.641 ± 0.296
LOC106504367	0.382 ± 0.115
LOC106504373	0.124 ± 0.069
LOC106504375	0.195 ± 0.092
LOC106504386	0.779 ± 0.42
LOC106504396	1.117 ± 0.274
LOC106504407	0.162 ± 0.093
LOC106504408	0.463 ± 0.215
LOC106504420	0.268 ± 0.082
LOC106504440	0.21 ± 0.144
LOC106504458	0.61 ± 0.221
LOC106504464	0.63 ± 0.204
LOC106504467	0.584 ± 0.15
LOC106504490	0.165 ± 0.153
LOC106504493	0.178 ± 0.098
LOC106504504	0.152 ± 0.121
LOC106504512	0.303 ± 0.03
LOC106504522	2.722 ± 1.144
LOC106504530	0.872 ± 0.203
LOC106504538	2.531 ± 1.088
LOC106504551	0.125 ± 0.157
LOC106504562	30.722 ± 17.507
LOC106504565	0.928 ± 0.265
LOC106504591	0.177 ± 0.156
LOC106504613	6.827 ± 3.461
LOC106504627	0.324 ± 0.123
LOC106504629	12.875 ± 4.343
LOC106504670	0.315 ± 0.197
LOC106504673	2.148 ± 0.954
LOC106504694	3.248 ± 1.487
LOC106504695	4.15 ± 1.573
LOC106504714	1.217 ± 0.502
LOC106504715	2.258 ± 1
LOC106504725	0.925 ± 0.478
LOC106504728	1.472 ± 0.848
LOC106504732	2.997 ± 1.145
LOC106504735	0.324 ± 0.216
LOC106504743	0.155 ± 0.142
LOC106504755	1.286 ± 0.2
LOC106504757	0.465 ± 0.31
LOC106504761	0.199 ± 0.241
LOC106504762	0.208 ± 0.354
LOC106504767	0.368 ± 0.34
LOC106504772	0.141 ± 0.201
LOC106504825	6.188 ± 3.19
LOC106504828	0.592 ± 0.338
LOC106504836	1.671 ± 0.297
LOC106504843	0.75 ± 0.251
LOC106504862	5.232 ± 2.132
LOC106504871	0.224 ± 0.346
LOC106504875	0.175 ± 0.115
LOC106504896	4.845 ± 1.207
LOC106504949	0.334 ± 0.116
LOC106504955	0.722 ± 0.226
LOC106504961	1.101 ± 0.512
LOC106504978	0.6 ± 0.38
LOC106504979	0.113 ± 0.063
LOC106504985	0.808 ± 0.609
LOC106504993	0.312 ± 0.261
LOC106505021	0.401 ± 0.283
LOC106505039	0.117 ± 0.112
LOC106505045	0.153 ± 0.053
LOC106505054	5.176 ± 2.195
LOC106505077	1.264 ± 0.743
LOC106505094	0.13 ± 0.055
LOC106505099	1.525 ± 1.027
LOC106505102	0.673 ± 0.394
LOC106505124	0.535 ± 0.185
LOC106505126	0.14 ± 0.061
LOC106505137	0.181 ± 0.129
LOC106505140	0.219 ± 0.12
LOC106505141	0.357 ± 0.239
LOC106505145	0.475 ± 0.162
LOC106505154	0.24 ± 0.129
LOC106505166	4.624 ± 2.011
LOC106505184	1.694 ± 0.641
LOC106505194	45.183 ± 11.074
LOC106505203	0.29 ± 0.142
LOC106505220	7.39 ± 3.32
LOC106505221	0.385 ± 0.083
LOC106505240	0.284 ± 0.404
LOC106505246	0.254 ± 0.121
LOC106505250	0.943 ± 0.324
LOC106505263	0.387 ± 0.264
LOC106505299	0.202 ± 0.246
LOC106505301	0.132 ± 0.059
LOC106505309	0.268 ± 0.092
LOC106505325	0.113 ± 0.064
LOC106505333	0.761 ± 0.493
LOC106505337	0.495 ± 0.226
LOC106505345	0.24 ± 0.181
LOC106505375	0.1 ± 0.063
LOC106505376	0.165 ± 0.065
LOC106505390	0.469 ± 0.107
LOC106505408	0.236 ± 0.184
LOC106505411	0.327 ± 0.122
LOC106505418	5.397 ± 0.411
LOC106505425	0.229 ± 0.13
LOC106505430	0.73 ± 0.195
LOC106505443	4.478 ± 1.064
LOC106505450	0.205 ± 0.123
LOC106505476	0.199 ± 0.053
LOC106505483	0.522 ± 0.551
LOC106505484	3.577 ± 1.021
LOC106505485	2.307 ± 0.695
LOC106505486	0.747 ± 0.757
LOC106505500	0.502 ± 0.295
LOC106505509	1.881 ± 0.997
LOC106505520	0.15 ± 0.13
LOC106505534	0.223 ± 0.183
LOC106505543	0.138 ± 0.09
LOC106505545	2.023 ± 0.194
LOC106505585	6.314 ± 2.838
LOC106505587	0.41 ± 0.236
LOC106505605	0.604 ± 0.431
LOC106505628	0.407 ± 0.188
LOC106505633	0.263 ± 0.054
LOC106505636	0.144 ± 0.167
LOC106505647	0.78 ± 0.37
LOC106505655	0.123 ± 0.069
LOC106505657	0.124 ± 0.071
LOC106505661	0.79 ± 0.164
LOC106505669	1.146 ± 0.328
LOC106505670	1.979 ± 1.258
LOC106505699	0.175 ± 0.106
LOC106505704	0.279 ± 0.321
LOC106505711	0.51 ± 0.149
LOC106505717	0.695 ± 0.601
LOC106505720	0.219 ± 0.136
LOC106505721	0.241 ± 0.342
LOC106505727	1.343 ± 1.296
LOC106505733	18.577 ± 3.977
LOC106505747	0.503 ± 0.273
LOC106505750	0.162 ± 0.097
LOC106505754	0.217 ± 0.134
LOC106505771	1.449 ± 0.546
LOC106505782	1.19 ± 0.377
LOC106505784	0.353 ± 0.106
LOC106505785	1.54 ± 0.404
LOC106505786	4.898 ± 2.262
LOC106505799	0.359 ± 0.139
LOC106505803	0.184 ± 0.21
LOC106505814	0.202 ± 0.193
LOC106505818	0.118 ± 0.054
LOC106505829	0.164 ± 0.123
LOC106505849	0.383 ± 0.201
LOC106505859	0.721 ± 0.444
LOC106505880	0.133 ± 0.054
LOC106505927	0.118 ± 0.123
LOC106505966	0.886 ± 0.481
LOC106505968	6.894 ± 1.972
LOC106505982	0.465 ± 0.244
LOC106506015	0.601 ± 0.321
LOC106506044	1.839 ± 0.369
LOC106506050	7.536 ± 2.999
LOC106506137	0.51 ± 0.174
LOC106506183	0.14 ± 0.105
LOC106506256	0.204 ± 0.08
LOC106506288	1279.958 ± 240.586
LOC106506297	0.288 ± 0.155
LOC106506339	1.031 ± 0.266
LOC106506349	1.327 ± 0.845
LOC106506356	0.184 ± 0.048
LOC106506361	0.938 ± 0.362
LOC106506368	0.441 ± 0.192
LOC106506385	0.26 ± 0.094
LOC106506387	0.121 ± 0.062
LOC106506389	0.26 ± 0.735
LOC106506397	0.258 ± 0.136
LOC106506398	0.128 ± 0.098
LOC106506399	0.149 ± 0.119
LOC106506412	0.418 ± 0.289
LOC106506417	0.177 ± 0.074
LOC106506435	0.355 ± 0.145
LOC106506439	0.629 ± 0.261
LOC106506470	0.157 ± 0.042
LOC106506502	0.136 ± 0.055
LOC106506503	2.065 ± 0.567
LOC106506519	0.123 ± 0.104
LOC106506530	0.226 ± 0.147
LOC106506532	5.892 ± 0.909
LOC106506541	0.316 ± 0.112
LOC106506547	0.496 ± 0.196
LOC106506610	0.949 ± 0.486
LOC106506626	0.132 ± 0.067
LOC106506628	0.211 ± 0.137
LOC106506644	0.49 ± 0.089
LOC106506661	0.357 ± 0.111
LOC106506676	0.135 ± 0.066
LOC106506688	2.22 ± 0.678
LOC106506695	3.5 ± 0.341
LOC106506696	0.167 ± 0.068
LOC106506699	1.398 ± 0.282
LOC106506701	0.611 ± 0.539
LOC106506702	0.288 ± 0.195
LOC106506707	1.504 ± 0.818
LOC106506711	16.555 ± 6.412
LOC106506712	0.738 ± 0.504
LOC106506715	2.754 ± 1.105
LOC106506716	0.489 ± 0.266
LOC106506717	2.725 ± 1.307
LOC106506736	0.213 ± 0.11
LOC106506742	1.474 ± 0.261
LOC106506761	0.104 ± 0.077
LOC106506762	3.125 ± 1.665
LOC106506763	2.549 ± 0.594
LOC106506765	0.635 ± 0.21
LOC106506773	0.121 ± 0.057
LOC106506781	0.698 ± 0.15
LOC106506786	0.201 ± 0.228
LOC106506789	0.15 ± 0.136
LOC106506794	27.81 ± 11.133
LOC106506806	0.713 ± 0.338
LOC106506809	0.996 ± 0.159
LOC106506814	0.872 ± 0.487
LOC106506833	1.433 ± 1.183
LOC106506835	4.864 ± 2.805
LOC106506838	1.686 ± 2.226
LOC106506841	2.738 ± 0.914
LOC106506850	0.259 ± 0.163
LOC106506854	0.928 ± 0.131
LOC106506857	1.446 ± 0.804
LOC106506864	0.18 ± 0.071
LOC106506868	0.289 ± 0.159
LOC106506881	0.441 ± 0.18
LOC106506882	0.685 ± 0.381
LOC106506896	1.204 ± 0.762
LOC106506899	0.557 ± 0.286
LOC106506903	0.102 ± 0.074
LOC106506907	0.173 ± 0.094
LOC106506916	0.199 ± 0.105
LOC106506917	0.312 ± 0.224
LOC106506944	2.502 ± 1.373
LOC106506946	0.364 ± 0.117
LOC106506974	0.726 ± 0.158
LOC106506993	0.336 ± 0.086
LOC106507017	0.305 ± 0.139
LOC106507020	0.128 ± 0.077
LOC106507021	1.63 ± 0.948
LOC106507022	0.363 ± 0.2
LOC106507023	0.667 ± 0.318
LOC106507028	0.3 ± 0.084
LOC106507029	1.076 ± 0.718
LOC106507032	1.205 ± 0.979
LOC106507037	0.849 ± 0.291
LOC106507039	0.165 ± 0.082
LOC106507125	0.307 ± 0.088
LOC106507150	3.256 ± 1.901
LOC106507157	0.176 ± 0.063
LOC106507242	1.36 ± 0.892
LOC106507243	0.483 ± 0.266
LOC106507255	0.27 ± 0.324
LOC106507269	0.636 ± 0.273
LOC106507302	2.485 ± 0.492
LOC106507303	1.962 ± 1.145
LOC106507343	1.083 ± 0.903
LOC106507362	0.153 ± 0.055
LOC106507370	0.386 ± 0.111
LOC106507388	0.46 ± 0.199
LOC106507391	0.1 ± 0.137
LOC106507401	0.118 ± 0.06
LOC106507463	0.195 ± 0.05
LOC106507467	1.183 ± 0.308
LOC106507478	0.119 ± 0.058
LOC106507496	3.518 ± 0.578
LOC106507497	4.356 ± 0.601
LOC106507516	0.436 ± 0.335
LOC106507534	1.142 ± 0.254
LOC106507545	0.201 ± 0.091
LOC106507552	0.503 ± 0.243
LOC106507563	1.135 ± 0.244
LOC106507575	0.696 ± 0.268
LOC106507576	1.401 ± 0.596
LOC106507587	0.109 ± 0.064
LOC106507592	3.32 ± 1.224
LOC106507603	0.206 ± 0.113
LOC106507613	1.906 ± 1.847
LOC106507622	1.227 ± 0.449
LOC106507647	0.134 ± 0.073
LOC106507659	0.179 ± 0.042
LOC106507677	0.177 ± 0.225
LOC106507678	0.104 ± 0.069
LOC106507685	0.167 ± 0.112
LOC106507707	0.675 ± 0.321
LOC106507710	2.47 ± 0.277
LOC106507714	0.415 ± 0.208
LOC106507717	8.222 ± 2.21
LOC106507718	10.635 ± 3.948
LOC106507734	0.139 ± 0.063
LOC106507739	0.395 ± 0.11
LOC106507740	0.655 ± 0.159
LOC106507757	4.468 ± 0.525
LOC106507797	0.104 ± 0.039
LOC106507809	0.9 ± 1.516
LOC106507812	0.111 ± 0.062
LOC106507813	0.12 ± 0.116
LOC106507814	0.787 ± 0.467
LOC106507825	0.161 ± 0.096
LOC106507842	0.1 ± 0.066
LOC106507850	7.059 ± 2.352
LOC106507874	0.29 ± 0.122
LOC106507880	0.184 ± 0.155
LOC106507884	0.11 ± 0.054
LOC106507908	0.277 ± 0.181
LOC106507912	1.949 ± 1.01
LOC106507913	3.491 ± 2.147
LOC106507921	0.394 ± 0.124
LOC106507930	1.294 ± 0.379
LOC106507943	1.552 ± 0.295
LOC106507954	8.057 ± 14.564
LOC106507955	0.55 ± 0.346
LOC106507967	1.007 ± 0.297
LOC106507968	4.259 ± 0.536
LOC106507984	6.941 ± 2.269
LOC106507985	0.107 ± 0.08
LOC106507994	0.111 ± 0.127
LOC106507999	0.219 ± 0.077
LOC106508003	0.282 ± 0.07
LOC106508004	0.435 ± 0.127
LOC106508033	0.147 ± 0.076
LOC106508068	0.649 ± 0.327
LOC106508121	5.52 ± 0.873
LOC106508141	2.17 ± 0.321
LOC106508147	0.322 ± 0.132
LOC106508153	0.447 ± 0.413
LOC106508158	0.402 ± 0.147
LOC106508161	6.365 ± 5.68
LOC106508166	0.461 ± 0.379
LOC106508180	0.63 ± 0.304
LOC106508181	0.349 ± 0.344
LOC106508193	0.108 ± 0.111
LOC106508196	0.234 ± 0.126
LOC106508202	1.659 ± 0.713
LOC106508206	0.809 ± 0.47
LOC106508208	0.409 ± 0.179
LOC106508214	0.255 ± 0.109
LOC106508273	0.223 ± 0.142
LOC106508298	0.115 ± 0.038
LOC106508308	1.385 ± 0.444
LOC106508312	0.377 ± 0.159
LOC106508319	0.19 ± 0.109
LOC106508320	0.223 ± 0.122
LOC106508334	1.868 ± 0.475
LOC106508344	0.135 ± 0.194
LOC106508353	0.113 ± 0.131
LOC106508354	0.622 ± 0.398
LOC106508355	0.116 ± 0.059
LOC106508356	0.113 ± 0.067
LOC106508363	0.149 ± 0.157
LOC106508370	0.829 ± 1.132
LOC106508380	18.912 ± 2.18
LOC106508392	0.793 ± 0.235
LOC106508428	1.036 ± 0.42
LOC106508433	0.594 ± 0.136
LOC106508464	0.313 ± 0.132
LOC106508476	2.228 ± 0.258
LOC106508477	3.932 ± 1.829
LOC106508485	1.192 ± 0.311
LOC106508501	0.204 ± 0.138
LOC106508506	0.103 ± 0.073
LOC106508550	3.247 ± 0.639
LOC106508574	0.904 ± 0.528
LOC106508612	0.204 ± 0.13
LOC106508625	0.768 ± 0.21
LOC106508627	0.459 ± 0.197
LOC106508676	1.759 ± 0.414
LOC106508707	0.63 ± 0.838
LOC106508711	7.047 ± 1.084
LOC106508724	0.449 ± 0.142
LOC106508794	0.154 ± 0.093
LOC106508814	4.693 ± 1.976
LOC106508869	19.232 ± 9.983
LOC106508897	1.052 ± 0.444
LOC106508914	0.116 ± 0.047
LOC106508915	0.158 ± 0.088
LOC106508920	0.927 ± 0.225
LOC106508921	2.005 ± 0.201
LOC106508925	0.433 ± 0.194
LOC106508959	9.373 ± 4.031
LOC106509013	1.857 ± 0.618
LOC106509023	0.592 ± 0.267
LOC106509024	3.252 ± 2.303
LOC106509044	0.478 ± 0.353
LOC106509059	0.12 ± 0.097
LOC106509065	1.981 ± 0.316
LOC106509068	0.309 ± 0.147
LOC106509074	3.65 ± 2.48
LOC106509076	0.108 ± 0.041
LOC106509078	7.081 ± 5.252
LOC106509080	2.96 ± 0.599
LOC106509095	0.328 ± 0.4
LOC106509104	1.684 ± 1.145
LOC106509117	0.602 ± 0.205
LOC106509133	0.18 ± 0.143
LOC106509136	0.427 ± 0.264
LOC106509142	0.635 ± 0.479
LOC106509154	0.349 ± 0.342
LOC106509159	0.316 ± 0.156
LOC106509164	1.683 ± 1.026
LOC106509171	0.423 ± 0.316
LOC106509188	0.168 ± 0.2
LOC106509193	3.201 ± 1.764
LOC106509199	0.438 ± 0.225
LOC106509209	2.301 ± 1.432
LOC106509214	0.587 ± 0.404
LOC106509220	0.648 ± 0.195
LOC106509221	1.551 ± 0.942
LOC106509228	0.115 ± 0.07
LOC106509264	0.161 ± 0.121
LOC106509266	0.373 ± 0.264
LOC106509274	0.135 ± 0.094
LOC106509275	0.135 ± 0.1
LOC106509287	0.371 ± 0.132
LOC106509302	0.245 ± 0.106
LOC106509306	0.185 ± 0.045
LOC106509313	0.546 ± 0.203
LOC106509367	0.613 ± 0.331
LOC106509379	0.455 ± 0.211
LOC106509385	3.534 ± 3.08
LOC106509388	0.676 ± 0.3
LOC106509395	1.315 ± 0.584
LOC106509485	0.303 ± 0.12
LOC106509501	1.21 ± 0.138
LOC106509504	0.891 ± 0.312
LOC106509506	0.38 ± 0.164
LOC106509507	1.174 ± 0.301
LOC106509513	0.148 ± 0.064
LOC106509521	0.432 ± 0.193
LOC106509522	0.713 ± 0.062
LOC106509534	1.645 ± 0.884
LOC106509560	0.123 ± 0.054
LOC106509563	7.29 ± 4.729
LOC106509575	0.274 ± 0.133
LOC106509593	0.729 ± 0.207
LOC106509594	0.122 ± 0.061
LOC106509619	0.385 ± 0.08
LOC106509620	0.391 ± 0.117
LOC106509624	0.102 ± 0.071
LOC106509631	0.241 ± 0.122
LOC106509632	0.476 ± 0.381
LOC106509641	0.737 ± 0.196
LOC106509643	0.131 ± 0.023
LOC106509644	0.153 ± 0.083
LOC106509647	8.875 ± 1.918
LOC106509649	0.689 ± 0.355
LOC106509650	1.479 ± 0.621
LOC106509702	0.467 ± 0.094
LOC106509711	0.426 ± 0.076
LOC106509720	3.082 ± 0.561
LOC106509726	1.906 ± 0.548
LOC106509747	1.422 ± 0.929
LOC106509759	3.499 ± 0.893
LOC106509762	10.037 ± 2.204
LOC106509776	0.42 ± 0.307
LOC106509786	7.065 ± 4.895
LOC106509797	1.759 ± 2.649
LOC106509799	0.85 ± 0.647
LOC106509807	0.353 ± 0.088
LOC106509808	0.141 ± 0.093
LOC106509841	0.191 ± 0.1
LOC106509842	0.123 ± 0.094
LOC106509843	1.162 ± 0.261
LOC106509856	0.839 ± 0.416
LOC106509865	19.466 ± 5.956
LOC106509868	1.722 ± 0.411
LOC106509912	0.834 ± 0.214
LOC106509919	0.177 ± 0.201
LOC106509952	0.726 ± 0.287
LOC106509966	0.557 ± 0.239
LOC106509976	0.469 ± 0.505
LOC106510002	0.209 ± 0.105
LOC106510004	0.198 ± 0.149
LOC106510034	0.604 ± 0.188
LOC106510048	0.269 ± 0.268
LOC106510063	0.214 ± 0.146
LOC106510065	0.123 ± 0.072
LOC106510075	0.103 ± 0.05
LOC106510093	0.465 ± 0.065
LOC106510103	2.467 ± 0.444
LOC106510106	0.17 ± 0.063
LOC106510114	0.745 ± 0.141
LOC106510133	2.592 ± 0.356
LOC106510137	10.21 ± 1.863
LOC106510155	0.187 ± 0.386
LOC106510160	0.452 ± 0.086
LOC106510184	0.569 ± 0.418
LOC106510188	3.12 ± 1.651
LOC106510193	0.101 ± 0.043
LOC106510205	0.179 ± 0.076
LOC106510209	0.769 ± 0.501
LOC106510211	4.553 ± 2.852
LOC106510214	0.177 ± 0.213
LOC106510217	2.658 ± 1.569
LOC106510230	0.412 ± 0.127
LOC106510239	0.211 ± 0.186
LOC106510285	0.101 ± 0.048
LOC106510286	0.989 ± 0.662
LOC106510294	1.456 ± 0.343
LOC106510301	0.321 ± 0.124
LOC106510314	0.561 ± 0.348
LOC106510333	0.125 ± 0.247
LOC106510388	1.764 ± 0.341
LOC106510390	0.114 ± 0.06
LOC106510400	0.132 ± 0.117
LOC106510404	0.16 ± 0.047
LOC106510406	0.288 ± 0.224
LOC106510422	0.105 ± 0.072
LOC106510428	1.617 ± 0.699
LOC106510447	0.33 ± 0.079
LOC106510452	0.567 ± 0.213
LOC106510460	0.436 ± 0.342
LOC106510467	0.909 ± 0.191
LOC106510468	0.235 ± 0.106
LOC106510488	1.961 ± 0.644
LOC106510491	1 ± 0.518
LOC106510494	8 ± 2.197
LOC106510525	1.417 ± 0.427
LOC106510565	0.706 ± 0.103
LOC106510575	0.115 ± 0.033
LOC106510586	0.965 ± 0.491
LOC106510595	0.889 ± 0.654
LOC106510599	0.72 ± 0.117
LOC106510624	0.771 ± 0.552
LOC106510625	25.11 ± 12.171
LOC106510636	0.165 ± 0.238
LOC106510641	1.219 ± 0.583
LOC106510647	0.178 ± 0.171
LOC106510655	0.817 ± 0.372
LOC106510665	0.6 ± 0.217
LOC106510666	2.226 ± 1.383
LOC106510679	1.185 ± 0.626
LOC110255174	0.251 ± 0.124
LOC110255178	1.441 ± 0.525
LOC110255190	1.051 ± 0.108
LOC110255292	0.27 ± 0.097
LOC110255296	0.119 ± 0.037
LOC110255314	0.157 ± 0.069
LOC110255342	0.188 ± 0.237
LOC110255346	0.166 ± 0.143
LOC110255347	0.552 ± 0.119
LOC110255406	0.374 ± 0.114
LOC110255408	0.118 ± 0.022
LOC110255413	1.012 ± 0.674
LOC110255414	0.389 ± 0.226
LOC110255415	0.265 ± 0.077
LOC110255420	0.418 ± 0.301
LOC110255421	1.971 ± 0.86
LOC110255423	1.448 ± 0.855
LOC110255424	0.149 ± 0.057
LOC110255429	1.299 ± 0.522
LOC110255432	0.723 ± 0.414
LOC110255448	1.016 ± 0.386
LOC110255453	1.926 ± 2.441
LOC110255454	5.945 ± 1.081
LOC110255455	2.164 ± 1.643
LOC110255468	0.106 ± 0.073
LOC110255471	0.181 ± 0.094
LOC110255472	0.221 ± 0.148
LOC110255476	0.344 ± 0.21
LOC110255477	2.581 ± 0.867
LOC110255478	1.041 ± 0.72
LOC110255480	0.33 ± 0.198
LOC110255481	0.178 ± 0.112
LOC110255482	0.37 ± 0.166
LOC110255484	0.784 ± 0.412
LOC110255485	45.258 ± 13.064
LOC110255486	0.607 ± 0.311
LOC110255488	0.874 ± 0.245
LOC110255490	2.923 ± 1.398
LOC110255492	0.108 ± 0.094
LOC110255493	3.027 ± 1.389
LOC110255494	0.897 ± 0.278
LOC110255496	0.182 ± 0.151
LOC110255499	0.474 ± 0.26
LOC110255500	1.318 ± 0.215
LOC110255501	1.867 ± 0.798
LOC110255505	0.569 ± 0.332
LOC110255506	0.562 ± 0.316
LOC110255507	0.958 ± 1.29
LOC110255509	2.126 ± 1.071
LOC110255510	4.217 ± 1.773
LOC110255511	10.278 ± 1.964
LOC110255512	3.26 ± 0.566
LOC110255513	3.543 ± 2.283
LOC110255515	0.294 ± 0.106
LOC110255516	0.226 ± 0.13
LOC110255517	0.317 ± 0.13
LOC110255520	0.106 ± 0.075
LOC110255521	1.133 ± 1.422
LOC110255522	0.247 ± 0.109
LOC110255523	0.485 ± 0.168
LOC110255524	0.404 ± 0.238
LOC110255525	1.062 ± 0.303
LOC110255528	0.244 ± 0.095
LOC110255530	1.187 ± 0.934
LOC110255532	2.954 ± 1.179
LOC110255533	0.155 ± 0.112
LOC110255534	0.1 ± 0.044
LOC110255536	5.955 ± 2.481
LOC110255539	0.963 ± 0.493
LOC110255540	0.235 ± 0.172
LOC110255546	0.139 ± 0.096
LOC110255551	0.397 ± 0.322
LOC110255582	0.297 ± 0.091
LOC110255585	1.007 ± 1.032
LOC110255586	0.391 ± 0.172
LOC110255587	1.953 ± 1.135
LOC110255591	0.478 ± 0.235
LOC110255608	0.352 ± 0.228
LOC110255611	0.332 ± 0.235
LOC110255612	2.362 ± 1.08
LOC110255613	0.26 ± 0.226
LOC110255616	0.601 ± 0.424
LOC110255617	0.452 ± 0.266
LOC110255633	0.148 ± 0.146
LOC110255634	0.245 ± 0.118
LOC110255636	0.685 ± 0.251
LOC110255637	0.616 ± 0.179
LOC110255638	0.15 ± 0.079
LOC110255640	0.439 ± 0.098
LOC110255641	0.486 ± 0.393
LOC110255642	0.144 ± 0.058
LOC110255645	3.191 ± 1.525
LOC110255646	0.102 ± 0.059
LOC110255647	0.35 ± 0.34
LOC110255648	0.844 ± 0.156
LOC110255649	3.577 ± 2.605
LOC110255654	1.175 ± 0.47
LOC110255655	0.13 ± 0.097
LOC110255657	4.365 ± 1.792
LOC110255662	0.138 ± 0.062
LOC110255664	8.767 ± 0.971
LOC110255669	0.402 ± 0.108
LOC110255670	2.232 ± 0.662
LOC110255671	0.583 ± 0.18
LOC110255672	0.403 ± 0.265
LOC110255673	0.169 ± 0.15
LOC110255674	3.12 ± 1.419
LOC110255676	0.323 ± 0.128
LOC110255677	0.943 ± 0.541
LOC110255679	1.07 ± 0.41
LOC110255681	0.699 ± 0.218
LOC110255683	0.458 ± 0.315
LOC110255684	0.117 ± 0.076
LOC110255688	1.88 ± 0.946
LOC110255689	0.203 ± 0.12
LOC110255690	0.166 ± 0.138
LOC110255692	10.09 ± 4.559
LOC110255694	3.741 ± 1.665
LOC110255697	0.114 ± 0.211
LOC110255700	0.621 ± 0.163
LOC110255704	0.629 ± 0.25
LOC110255709	0.299 ± 0.092
LOC110255717	3.632 ± 0.528
LOC110255720	0.193 ± 0.178
LOC110255721	5.248 ± 8.364
LOC110255722	0.143 ± 0.111
LOC110255724	0.995 ± 0.288
LOC110255730	0.171 ± 0.391
LOC110255742	0.456 ± 0.21
LOC110255744	0.213 ± 0.133
LOC110255747	0.368 ± 0.137
LOC110255749	6.358 ± 3.304
LOC110255751	0.124 ± 0.061
LOC110255752	1.486 ± 0.617
LOC110255754	0.298 ± 0.148
LOC110255755	0.328 ± 0.212
LOC110255757	12.73 ± 3.12
LOC110255763	0.239 ± 0.187
LOC110255766	0.852 ± 0.931
LOC110255771	0.288 ± 0.216
LOC110255783	6.005 ± 3.648
LOC110255791	1.986 ± 1.074
LOC110255792	0.448 ± 0.155
LOC110255793	0.324 ± 0.128
LOC110255794	0.181 ± 0.051
LOC110255796	2.505 ± 2.827
LOC110255797	2.272 ± 0.727
LOC110255798	0.727 ± 0.301
LOC110255799	1.059 ± 0.628
LOC110255801	4.237 ± 3.758
LOC110255804	0.105 ± 0.065
LOC110255805	0.706 ± 0.226
LOC110255806	0.378 ± 0.172
LOC110255809	0.103 ± 0.038
LOC110255811	0.261 ± 0.351
LOC110255812	0.284 ± 0.297
LOC110255813	1.141 ± 0.876
LOC110255816	0.309 ± 0.308
LOC110255822	0.383 ± 0.144
LOC110255828	0.898 ± 0.245
LOC110255830	0.181 ± 0.106
LOC110255831	0.446 ± 0.336
LOC110255833	0.1 ± 0.044
LOC110255835	0.547 ± 0.313
LOC110255836	1.675 ± 0.637
LOC110255837	0.77 ± 0.385
LOC110255839	0.14 ± 0.102
LOC110255840	2.613 ± 2.279
LOC110255841	0.999 ± 0.973
LOC110255847	0.647 ± 0.879
LOC110255848	0.467 ± 0.239
LOC110255851	0.905 ± 0.209
LOC110255853	1.142 ± 2.377
LOC110255863	0.31 ± 0.102
LOC110255864	0.964 ± 0.325
LOC110255869	0.145 ± 0.173
LOC110255870	3.421 ± 1.451
LOC110255880	8.619 ± 9.599
LOC110255884	0.875 ± 0.45
LOC110255891	1.487 ± 1.157
LOC110255892	0.293 ± 0.216
LOC110255894	0.429 ± 0.064
LOC110255909	0.415 ± 0.229
LOC110255964	3.657 ± 1.568
LOC110255965	1.385 ± 0.466
LOC110255971	14.491 ± 2.608
LOC110255974	0.881 ± 0.516
LOC110255975	1.456 ± 1.171
LOC110255976	0.823 ± 0.662
LOC110255977	0.491 ± 0.18
LOC110255978	0.384 ± 0.21
LOC110255985	1.663 ± 0.687
LOC110255989	0.14 ± 0.082
LOC110255990	12.148 ± 3.542
LOC110255991	1.229 ± 0.881
LOC110255994	0.231 ± 0.085
LOC110256001	2.921 ± 0.788
LOC110256002	0.627 ± 0.467
LOC110256007	0.109 ± 0.088
LOC110256012	0.569 ± 0.221
LOC110256013	0.974 ± 1.94
LOC110256014	1.294 ± 0.574
LOC110256019	0.109 ± 0.113
LOC110256022	1.385 ± 0.877
LOC110256024	0.501 ± 0.275
LOC110256028	0.361 ± 0.202
LOC110256029	0.106 ± 0.044
LOC110256032	2.298 ± 1.285
LOC110256033	0.274 ± 0.161
LOC110256034	3.56 ± 0.652
LOC110256037	0.316 ± 0.151
LOC110256039	0.165 ± 0.086
LOC110256040	0.301 ± 0.224
LOC110256041	1.326 ± 0.978
LOC110256042	0.327 ± 0.186
LOC110256046	0.319 ± 0.129
LOC110256047	2.693 ± 0.414
LOC110256048	0.314 ± 0.26
LOC110256049	0.304 ± 0.289
LOC110256052	0.176 ± 0.115
LOC110256058	0.2 ± 0.102
LOC110256063	0.497 ± 0.281
LOC110256065	0.425 ± 0.188
LOC110256066	0.719 ± 0.14
LOC110256067	4.295 ± 1.966
LOC110256068	1.571 ± 0.706
LOC110256070	1.409 ± 0.382
LOC110256075	0.21 ± 0.144
LOC110256083	1.471 ± 0.744
LOC110256084	0.456 ± 0.336
LOC110256087	1.695 ± 0.991
LOC110256091	1.975 ± 1.164
LOC110256094	1.153 ± 0.285
LOC110256096	1.539 ± 0.948
LOC110256106	0.468 ± 0.105
LOC110256107	0.541 ± 0.198
LOC110256109	1.627 ± 0.552
LOC110256113	0.63 ± 0.2
LOC110256118	1.414 ± 0.37
LOC110256119	1.415 ± 0.521
LOC110256123	0.538 ± 0.264
LOC110256124	1.032 ± 0.286
LOC110256125	1.403 ± 0.773
LOC110256126	0.618 ± 0.213
LOC110256131	2.588 ± 0.928
LOC110256135	1.209 ± 0.174
LOC110256136	5.907 ± 4.011
LOC110256138	0.504 ± 0.132
LOC110256139	0.108 ± 0.144
LOC110256147	3.433 ± 1.773
LOC110256164	0.317 ± 0.09
LOC110256165	0.677 ± 0.338
LOC110256166	0.208 ± 0.119
LOC110256167	2.712 ± 0.525
LOC110256168	0.834 ± 0.459
LOC110256217	0.185 ± 0.071
LOC110256221	1.063 ± 0.496
LOC110256223	0.273 ± 0.249
LOC110256224	0.398 ± 0.134
LOC110256226	1.066 ± 0.368
LOC110256227	0.729 ± 0.111
LOC110256229	0.794 ± 0.167
LOC110256232	0.139 ± 0.095
LOC110256233	3.576 ± 2.103
LOC110256235	0.203 ± 0.253
LOC110256236	0.372 ± 0.164
LOC110256243	2.174 ± 1.001
LOC110256245	0.715 ± 0.319
LOC110256246	1.554 ± 1.047
LOC110256249	105.486 ± 27.009
LOC110256256	0.465 ± 0.279
LOC110256257	0.605 ± 0.307
LOC110256258	0.252 ± 0.259
LOC110256260	3.815 ± 1.356
LOC110256262	0.762 ± 0.458
LOC110256266	1.214 ± 0.765
LOC110256267	0.234 ± 0.148
LOC110256270	0.105 ± 0.089
LOC110256271	0.781 ± 0.545
LOC110256273	8.94 ± 6.021
LOC110256276	2.823 ± 1.157
LOC110256284	0.56 ± 0.24
LOC110256285	0.146 ± 0.179
LOC110256293	0.716 ± 0.201
LOC110256294	57.343 ± 5.455
LOC110256295	0.104 ± 0.068
LOC110256297	1.547 ± 0.51
LOC110256298	0.216 ± 0.077
LOC110256299	0.373 ± 0.173
LOC110256300	0.179 ± 0.07
LOC110256303	1.537 ± 0.782
LOC110256304	6.034 ± 2.311
LOC110256305	0.134 ± 0.062
LOC110256306	1.488 ± 0.295
LOC110256307	1.757 ± 0.391
LOC110256308	3.602 ± 2.754
LOC110256309	0.226 ± 0.133
LOC110256312	0.403 ± 0.329
LOC110256313	0.393 ± 0.242
LOC110256316	0.147 ± 0.12
LOC110256317	1.595 ± 0.556
LOC110256320	0.288 ± 0.17
LOC110256329	2.505 ± 0.942
LOC110256374	0.179 ± 0.089
LOC110256375	0.124 ± 0.216
LOC110256376	0.644 ± 0.34
LOC110256378	0.434 ± 0.21
LOC110256382	0.131 ± 0.057
LOC110256384	0.107 ± 0.083
LOC110256388	0.108 ± 0.033
LOC110256389	0.582 ± 0.321
LOC110256391	0.634 ± 0.188
LOC110256393	1.166 ± 0.691
LOC110256395	0.855 ± 0.26
LOC110256397	1.729 ± 0.951
LOC110256399	0.1 ± 0.089
LOC110256400	1.928 ± 0.515
LOC110256401	0.734 ± 0.341
LOC110256402	5.584 ± 3.026
LOC110256408	0.574 ± 0.187
LOC110256413	0.115 ± 0.054
LOC110256421	0.203 ± 0.103
LOC110256422	1.025 ± 0.475
LOC110256423	0.155 ± 0.141
LOC110256424	0.34 ± 0.211
LOC110256426	0.208 ± 0.154
LOC110256427	0.117 ± 0.046
LOC110256428	0.224 ± 0.14
LOC110256430	0.418 ± 0.115
LOC110256435	1.186 ± 0.649
LOC110256437	0.214 ± 0.155
LOC110256439	0.484 ± 0.434
LOC110256450	0.499 ± 0.224
LOC110256455	0.121 ± 0.06
LOC110256456	0.599 ± 0.422
LOC110256459	0.442 ± 0.312
LOC110256460	3.941 ± 3.265
LOC110256461	0.628 ± 0.542
LOC110256462	8.777 ± 2.909
LOC110256465	0.519 ± 0.32
LOC110256471	0.287 ± 0.181
LOC110256485	0.464 ± 0.14
LOC110256490	0.267 ± 0.224
LOC110256492	0.458 ± 0.186
LOC110256506	0.378 ± 0.139
LOC110256512	1.362 ± 0.528
LOC110256516	0.476 ± 0.509
LOC110256517	0.39 ± 0.43
LOC110256518	2.38 ± 0.346
LOC110256521	0.832 ± 0.286
LOC110256524	0.15 ± 0.079
LOC110256525	0.16 ± 0.047
LOC110256526	0.773 ± 0.414
LOC110256531	0.496 ± 0.194
LOC110256534	0.115 ± 0.043
LOC110256535	1.045 ± 0.616
LOC110256536	0.963 ± 0.662
LOC110256538	0.154 ± 0.13
LOC110256554	0.82 ± 0.548
LOC110256555	0.185 ± 0.141
LOC110256559	0.348 ± 0.395
LOC110256561	0.104 ± 0.039
LOC110256565	0.205 ± 0.092
LOC110256567	0.23 ± 0.11
LOC110256573	0.205 ± 0.321
LOC110256575	0.237 ± 0.458
LOC110256576	0.136 ± 0.12
LOC110256580	0.288 ± 0.24
LOC110256581	0.229 ± 0.117
LOC110256584	0.146 ± 0.066
LOC110256587	0.423 ± 0.171
LOC110256593	0.264 ± 0.11
LOC110256595	0.908 ± 0.202
LOC110256608	0.393 ± 0.443
LOC110256613	0.344 ± 0.197
LOC110256614	0.142 ± 0.079
LOC110256615	0.261 ± 0.154
LOC110256616	0.337 ± 0.231
LOC110256617	0.364 ± 0.181
LOC110256628	1.177 ± 0.117
LOC110256636	1.195 ± 0.698
LOC110256654	0.496 ± 0.286
LOC110256663	0.131 ± 0.037
LOC110256668	0.148 ± 0.045
LOC110256669	0.206 ± 0.218
LOC110256683	0.421 ± 0.116
LOC110256686	0.349 ± 0.124
LOC110256702	1.005 ± 0.156
LOC110256709	3.55 ± 4.037
LOC110256712	1.404 ± 0.493
LOC110256721	0.544 ± 0.413
LOC110256726	0.527 ± 0.261
LOC110256729	0.262 ± 0.204
LOC110256736	0.624 ± 0.409
LOC110256742	0.792 ± 0.206
LOC110256746	0.179 ± 0.065
LOC110256756	0.23 ± 0.108
LOC110256769	4.104 ± 1.668
LOC110256774	0.416 ± 0.269
LOC110256781	4.374 ± 3.554
LOC110256790	1.331 ± 0.541
LOC110256804	0.566 ± 0.218
LOC110256852	1.213 ± 0.575
LOC110256865	0.103 ± 0.094
LOC110256879	0.135 ± 0.115
LOC110256886	0.592 ± 0.227
LOC110256901	0.369 ± 0.19
LOC110256902	0.238 ± 0.134
LOC110256905	2.685 ± 4.524
LOC110256930	0.512 ± 0.421
LOC110256931	0.71 ± 0.198
LOC110256932	3.705 ± 1.192
LOC110256939	28.893 ± 7.66
LOC110256941	0.322 ± 0.048
LOC110256948	0.778 ± 0.316
LOC110256950	0.118 ± 0.078
LOC110256955	0.375 ± 0.217
LOC110256957	1.018 ± 0.785
LOC110256958	0.567 ± 0.704
LOC110256961	1.965 ± 1.187
LOC110256963	0.664 ± 0.436
LOC110256964	0.728 ± 0.391
LOC110256965	0.528 ± 0.259
LOC110256981	0.45 ± 0.706
LOC110256982	0.516 ± 0.304
LOC110256984	0.483 ± 0.454
LOC110256985	1.796 ± 2.335
LOC110256986	0.929 ± 1.062
LOC110256987	0.686 ± 0.391
LOC110256992	0.554 ± 0.398
LOC110256993	0.139 ± 0.099
LOC110256997	1.868 ± 0.387
LOC110256999	0.595 ± 0.35
LOC110257000	1.475 ± 0.656
LOC110257002	1.882 ± 1.052
LOC110257003	0.905 ± 0.264
LOC110257006	0.712 ± 0.572
LOC110257009	0.287 ± 0.3
LOC110257011	1.65 ± 1.285
LOC110257012	1.02 ± 0.547
LOC110257014	4.974 ± 2.489
LOC110257016	0.197 ± 0.082
LOC110257017	0.868 ± 0.552
LOC110257021	6.108 ± 2.779
LOC110257022	1.226 ± 0.416
LOC110257033	4.107 ± 2.562
LOC110257037	3.119 ± 1.603
LOC110257038	0.246 ± 0.219
LOC110257039	0.234 ± 0.211
LOC110257047	0.213 ± 0.09
LOC110257052	0.44 ± 0.275
LOC110257053	0.619 ± 0.279
LOC110257055	0.643 ± 0.455
LOC110257063	0.714 ± 0.434
LOC110257065	10.047 ± 10.35
LOC110257067	0.947 ± 0.805
LOC110257070	1.776 ± 0.749
LOC110257073	0.178 ± 0.124
LOC110257077	0.239 ± 0.045
LOC110257079	0.157 ± 0.24
LOC110257080	1.009 ± 0.686
LOC110257082	1.472 ± 1.427
LOC110257085	0.186 ± 0.33
LOC110257087	1.333 ± 0.877
LOC110257092	0.24 ± 0.068
LOC110257101	2.746 ± 1.071
LOC110257103	1.226 ± 0.526
LOC110257104	0.241 ± 0.151
LOC110257106	0.462 ± 0.163
LOC110257124	1.059 ± 0.577
LOC110257129	0.385 ± 0.386
LOC110257136	0.458 ± 0.4
LOC110257148	3.257 ± 0.52
LOC110257149	2.216 ± 2.17
LOC110257154	3.523 ± 2.077
LOC110257169	1.824 ± 0.679
LOC110257170	3.033 ± 2.204
LOC110257171	1.053 ± 0.36
LOC110257172	3.067 ± 1.155
LOC110257173	0.9 ± 0.339
LOC110257176	0.21 ± 0.157
LOC110257180	0.125 ± 0.056
LOC110257182	0.11 ± 0.059
LOC110257184	0.355 ± 0.223
LOC110257187	0.167 ± 0.196
LOC110257198	0.252 ± 0.119
LOC110257204	0.115 ± 0.061
LOC110257213	0.422 ± 0.202
LOC110257214	0.398 ± 0.225
LOC110257217	1.088 ± 0.182
LOC110257219	1.718 ± 0.978
LOC110257222	0.241 ± 0.084
LOC110257224	0.275 ± 0.165
LOC110257227	0.165 ± 0.071
LOC110257229	0.631 ± 0.495
LOC110257230	1.005 ± 0.451
LOC110257231	0.923 ± 0.441
LOC110257234	0.185 ± 0.058
LOC110257235	0.935 ± 0.868
LOC110257240	0.185 ± 0.073
LOC110257241	3.238 ± 1.258
LOC110257242	0.494 ± 0.237
LOC110257244	3.709 ± 2.282
LOC110257245	1.861 ± 0.585
LOC110257246	0.872 ± 0.053
LOC110257247	0.145 ± 0.093
LOC110257249	0.747 ± 0.433
LOC110257250	1.045 ± 0.43
LOC110257251	0.774 ± 0.482
LOC110257252	1.827 ± 1.242
LOC110257253	0.226 ± 0.206
LOC110257254	0.325 ± 0.148
LOC110257260	0.24 ± 0.207
LOC110257262	1.401 ± 0.474
LOC110257263	0.164 ± 0.224
LOC110257265	0.868 ± 0.942
LOC110257266	0.534 ± 0.521
LOC110257267	0.265 ± 0.176
LOC110257269	8.239 ± 3.571
LOC110257270	0.488 ± 0.332
LOC110257272	2.675 ± 0.38
LOC110257274	3.405 ± 0.745
LOC110257278	0.372 ± 0.137
LOC110257280	0.793 ± 0.265
LOC110257281	0.793 ± 0.265
LOC110257283	2.797 ± 1.578
LOC110257286	4.338 ± 2.767
LOC110257287	2.092 ± 1.254
LOC110257293	1.929 ± 0.982
LOC110257297	1.433 ± 0.534
LOC110257298	0.404 ± 0.355
LOC110257299	0.183 ± 0.112
LOC110257301	0.2 ± 0.125
LOC110257304	3.083 ± 0.66
LOC110257309	0.693 ± 0.237
LOC110257314	0.11 ± 0.022
LOC110257315	0.622 ± 0.296
LOC110257319	0.433 ± 0.338
LOC110257320	0.347 ± 0.153
LOC110257321	15.747 ± 6.571
LOC110257329	2.496 ± 0.42
LOC110257331	0.412 ± 0.198
LOC110257333	0.147 ± 0.08
LOC110257343	1.918 ± 0.251
LOC110257344	0.124 ± 0.075
LOC110257345	0.466 ± 0.122
LOC110257349	0.202 ± 0.092
LOC110257355	0.182 ± 0.063
LOC110257357	0.406 ± 0.387
LOC110257358	1.935 ± 0.996
LOC110257359	0.634 ± 0.459
LOC110257363	0.418 ± 0.209
LOC110257364	0.335 ± 0.094
LOC110257366	0.428 ± 0.277
LOC110257369	0.603 ± 0.364
LOC110257370	0.177 ± 0.104
LOC110257371	0.17 ± 0.091
LOC110257379	1.023 ± 0.75
LOC110257380	0.744 ± 0.463
LOC110257407	0.297 ± 0.096
LOC110257411	0.238 ± 0.185
LOC110257414	0.155 ± 0.117
LOC110257416	1.775 ± 0.717
LOC110257422	0.301 ± 0.216
LOC110257423	1.476 ± 1.506
LOC110257426	5.397 ± 6.357
LOC110257429	0.285 ± 0.223
LOC110257430	2.621 ± 1.964
LOC110257434	6.287 ± 2.535
LOC110257435	0.857 ± 0.432
LOC110257436	4.318 ± 1.928
LOC110257438	5.43 ± 1.004
LOC110257439	0.129 ± 0.057
LOC110257443	3.663 ± 2.085
LOC110257445	9.301 ± 9.234
LOC110257448	2.509 ± 1.628
LOC110257449	8.693 ± 2.998
LOC110257450	1.099 ± 0.781
LOC110257451	0.119 ± 0.058
LOC110257452	43.354 ± 7.11
LOC110257453	3.531 ± 1.036
LOC110257455	7.74 ± 2.213
LOC110257458	4.792 ± 1.739
LOC110257459	7.058 ± 4.162
LOC110257463	1.606 ± 0.74
LOC110257469	0.293 ± 0.312
LOC110257470	6.052 ± 1.803
LOC110257473	0.496 ± 0.192
LOC110257493	14.272 ± 5.462
LOC110257496	0.667 ± 0.596
LOC110257501	9.504 ± 0.73
LOC110257508	0.17 ± 0.145
LOC110257509	9.531 ± 3.191
LOC110257510	0.466 ± 0.179
LOC110257511	1.649 ± 0.839
LOC110257512	0.196 ± 0.084
LOC110257513	0.586 ± 0.574
LOC110257515	1.13 ± 1.067
LOC110257517	2.016 ± 0.84
LOC110257518	3.933 ± 0.742
LOC110257522	0.233 ± 0.237
LOC110257537	26.696 ± 16.344
LOC110257538	4.579 ± 2.074
LOC110257539	0.777 ± 0.38
LOC110257540	0.754 ± 0.706
LOC110257543	0.106 ± 0.049
LOC110257544	0.85 ± 0.589
LOC110257545	2.423 ± 2.074
LOC110257546	0.235 ± 0.121
LOC110257547	1.547 ± 0.856
LOC110257550	1.507 ± 0.92
LOC110257552	0.808 ± 0.81
LOC110257554	0.369 ± 0.27
LOC110257556	0.724 ± 0.351
LOC110257557	0.89 ± 0.841
LOC110257567	0.145 ± 0.163
LOC110257569	5.973 ± 3.841
LOC110257574	0.152 ± 0.087
LOC110257576	0.66 ± 0.161
LOC110257577	0.59 ± 0.314
LOC110257578	5.162 ± 1.845
LOC110257581	7.881 ± 2.535
LOC110257582	0.73 ± 0.348
LOC110257584	1.862 ± 0.626
LOC110257585	0.604 ± 0.445
LOC110257589	15.165 ± 0.776
LOC110257591	4.325 ± 1.589
LOC110257592	2.545 ± 1.17
LOC110257595	0.262 ± 0.152
LOC110257596	0.291 ± 0.061
LOC110257598	0.608 ± 0.193
LOC110257602	0.736 ± 0.3
LOC110257603	0.839 ± 0.353
LOC110257621	0.944 ± 0.604
LOC110257622	0.119 ± 0.044
LOC110257625	1.079 ± 0.33
LOC110257627	3.655 ± 0.496
LOC110257628	0.304 ± 0.288
LOC110257650	9.567 ± 1.234
LOC110257654	0.185 ± 0.137
LOC110257656	3.238 ± 3.224
LOC110257659	0.439 ± 0.151
LOC110257660	0.313 ± 0.136
LOC110257662	0.763 ± 0.593
LOC110257707	0.469 ± 0.139
LOC110257708	0.428 ± 0.595
LOC110257709	0.293 ± 0.219
LOC110257717	0.297 ± 0.122
LOC110257727	0.143 ± 0.08
LOC110257731	0.202 ± 0.084
LOC110257733	0.171 ± 0.048
LOC110257734	0.171 ± 0.048
LOC110257735	0.28 ± 0.083
LOC110257741	0.424 ± 0.435
LOC110257748	3.167 ± 1.81
LOC110257753	0.259 ± 0.16
LOC110257762	0.592 ± 0.261
LOC110257766	0.288 ± 0.149
LOC110257780	0.314 ± 0.361
LOC110257787	2.459 ± 2.433
LOC110257793	0.175 ± 0.11
LOC110257796	0.808 ± 0.938
LOC110257805	0.584 ± 0.62
LOC110257807	1.868 ± 0.47
LOC110257811	0.445 ± 0.183
LOC110257819	0.445 ± 0.32
LOC110257820	0.404 ± 0.186
LOC110257822	2.156 ± 0.797
LOC110257824	0.548 ± 0.277
LOC110257831	0.693 ± 0.463
LOC110257835	0.529 ± 0.092
LOC110257846	0.254 ± 0.225
LOC110257848	0.105 ± 0.059
LOC110257857	1.026 ± 0.516
LOC110257859	1.33 ± 0.434
LOC110257861	0.139 ± 0.051
LOC110259223	0.512 ± 0.108
LOC110259224	3.79 ± 0.907
LOC110259230	0.799 ± 0.423
LOC110259231	5.142 ± 2.618
LOC110259233	0.722 ± 0.325
LOC110259279	0.103 ± 0.074
LOC110259281	0.111 ± 0.062
LOC110259285	0.403 ± 0.695
LOC110259286	0.233 ± 0.109
LOC110259287	1.38 ± 0.937
LOC110259290	0.799 ± 0.268
LOC110259291	0.444 ± 0.274
LOC110259292	0.171 ± 0.074
LOC110259295	1.111 ± 0.645
LOC110259298	10.745 ± 1.117
LOC110259320	0.159 ± 0.046
LOC110259327	0.3 ± 0.129
LOC110259361	0.593 ± 0.289
LOC110259409	1.467 ± 0.502
LOC110259429	0.132 ± 0.077
LOC110259432	0.191 ± 0.105
LOC110259433	1.189 ± 0.526
LOC110259434	0.69 ± 0.764
LOC110259435	0.958 ± 0.707
LOC110259437	0.119 ± 0.067
LOC110259443	0.253 ± 0.158
LOC110259444	0.542 ± 0.388
LOC110259451	0.253 ± 0.108
LOC110259470	0.154 ± 0.149
LOC110259473	1.248 ± 0.407
LOC110259491	0.339 ± 0.16
LOC110259492	0.129 ± 0.091
LOC110259493	0.158 ± 0.071
LOC110259495	0.487 ± 0.276
LOC110259496	0.124 ± 0.132
LOC110259498	0.636 ± 0.363
LOC110259500	0.48 ± 0.119
LOC110259501	1.193 ± 3.087
LOC110259503	2.885 ± 1.445
LOC110259504	0.297 ± 0.124
LOC110259507	2.503 ± 0.67
LOC110259509	0.47 ± 0.084
LOC110259521	0.718 ± 0.42
LOC110259522	0.382 ± 0.181
LOC110259524	16.199 ± 8.162
LOC110259525	0.336 ± 0.333
LOC110259526	0.799 ± 0.725
LOC110259527	0.379 ± 0.343
LOC110259532	0.629 ± 0.326
LOC110259679	0.3 ± 0.127
LOC110259680	0.156 ± 0.121
LOC110259688	0.104 ± 0.162
LOC110259691	0.708 ± 0.144
LOC110259703	5.52 ± 2.698
LOC110259771	0.556 ± 0.512
LOC110259772	0.462 ± 0.419
LOC110259773	0.972 ± 0.494
LOC110259780	0.424 ± 0.3
LOC110259782	0.68 ± 0.39
LOC110259826	0.498 ± 0.533
LOC110259827	0.282 ± 0.131
LOC110259828	1.238 ± 0.347
LOC110259836	0.401 ± 0.203
LOC110259838	0.513 ± 0.412
LOC110259840	4.393 ± 0.601
LOC110259841	2.025 ± 0.684
LOC110259843	0.479 ± 0.21
LOC110259846	4.108 ± 1.183
LOC110259848	2.07 ± 1.025
LOC110259849	1.035 ± 0.608
LOC110259851	2.816 ± 0.477
LOC110259852	0.186 ± 0.094
LOC110259854	0.478 ± 0.306
LOC110259855	0.385 ± 0.16
LOC110259858	1.316 ± 0.736
LOC110259860	0.48 ± 0.236
LOC110259861	1.275 ± 0.95
LOC110259865	2.478 ± 0.622
LOC110259867	0.286 ± 0.219
LOC110259868	0.799 ± 0.332
LOC110259869	0.128 ± 0.07
LOC110259870	0.206 ± 0.119
LOC110259875	0.173 ± 0.066
LOC110259881	0.119 ± 0.075
LOC110259884	20.292 ± 8.237
LOC110259885	0.94 ± 0.433
LOC110259888	1.417 ± 0.451
LOC110259889	0.133 ± 0.04
LOC110259891	2.797 ± 0.306
LOC110259892	1.966 ± 1.413
LOC110259893	0.241 ± 0.207
LOC110259894	0.375 ± 0.171
LOC110259895	5.994 ± 3.664
LOC110259897	2.434 ± 1.042
LOC110259898	3.95 ± 2.56
LOC110259899	0.204 ± 0.057
LOC110259900	12.41 ± 1.527
LOC110259902	34.873 ± 11.999
LOC110259903	0.302 ± 0.095
LOC110259904	2.526 ± 0.793
LOC110259905	0.555 ± 0.117
LOC110259906	0.606 ± 0.097
LOC110259908	1.228 ± 0.354
LOC110259910	9.678 ± 5.406
LOC110259912	0.909 ± 0.843
[truncated: 723 more rows]

## Sheet: Table S10
Table S10 Follicular expression of lncRNAs in QTLs for sow fertility traits
LncRNAs	HF1	HF2	HF3	AF1	AF2	AF3
LOC100152407	1615	1055	1711	1231	1343	1021
LOC100510918	64	27	43	41	44	50
LOC100510923	144	86	125	58	87	56
LOC100512560	603	331	655	239	353	373
LOC100512907	41	64	33	248	116	116			HF, healthy follicle
LOC100513133	9192	7792	8164	15875	8039	7763			AF, atretic follicle
LOC100513188	122	146	155	270	128	232
LOC100514147	238	221	294	335	288	326
LOC100514807	170	127	213	74	178	95
LOC100514834	184	347	636	256	272	68
LOC100515112	49	28	51	89	68	50
LOC100515340	569	462	512	232	324	339
LOC100515492	23	59	58	22	58	58
LOC100515792	430	358	467	284	403	235
LOC100516105	345	277	380	191	454	193
LOC100516145	218	302	349	233	306	354
LOC100516649	51	117	75	177	61	104
LOC100516669	36	67	23	58	63	54
LOC100516731	517	545	761	730	786	703
LOC100517116	996	686	1615	478	1833	528
LOC100517973	257	202	275	116	240	146
LOC100518120	54	59	30	56	48	41
LOC100519283	1919	1206	2721	599	1378	814
LOC100520275	204	188	96	94	103	114
LOC100520518	32	39	56	62	34	63
LOC100521322	100	113	114	111	92	123
LOC100521518	2916	1815	4277	1604	3898	2008
LOC100521937	45	41	87	28	59	27
LOC100522143	655	649	738	443	753	515
LOC100522281	86	80	70	31	71	31
LOC100522818	273	228	321	326	236	268
LOC100522935	70	45	124	55	103	35
LOC100523870	40	28	52	40	54	26
LOC100524915	366	209	498	145	377	180
LOC100524923	252	191	162	78	24	69
LOC100525078	122	125	111	94	120	97
LOC100525571	172	145	195	92	148	77
LOC100525590	4705	3242	5897	4172	5153	4362
LOC100525935	1372	1074	1875	933	1845	1204
LOC100526084	575	633	790	628	715	745
LOC100621235	114	83	83	59	78	78
LOC100621455	16737	14571	21294	16776	27836	12892
LOC100622037	701	330	750	284	493	316
LOC100622481	1136	849	1579	1150	1509	1165
LOC100623096	1527	2119	2052	1794	2497	2568
LOC100624113	7885	6065	11988	8236	9064	9416
LOC100624406	50	51	38	33	31	34
LOC100624963	149	102	96	80	107	86
LOC100625214	216	155	314	114	261	140
LOC100626258	137	146	182	120	233	160
LOC100626841	1488	1117	1658	421	952	510
LOC100627868	961	822	1191	918	1196	1371
LOC100627949	1900	1175	2381	652	2563	890
LOC100628140	308	182	319	165	189	183
LOC100736666	123	167	162	86	125	104
LOC100737186	90	84	64	88	77	70
LOC100737511	323	211	368	139	349	227
LOC100737961	33	50	31	25	57	39
LOC100738812	84	87	50	95	107	90
LOC100739121	386	283	451	139	338	127
LOC100739688	79	57	44	35	28	22
LOC100739791	1377	860	1994	363	1654	690
LOC102157484	118	111	66	63	124	102
LOC102157546	12	7	18	56	11	36
LOC102157581	133	145	130	141	186	150
LOC102157630	2434	2587	2027	703	1750	860
LOC102157672	523	397	682	580	677	468
LOC102157709	10	11	16	86	23	66
LOC102157766	65	30	72	33	69	26
LOC102157854	312	215	219	185	254	212
LOC102157897	533	417	676	337	589	442
LOC102158087	149	187	173	139	112	127
LOC102158315	87	65	67	63	51	52
LOC102158334	51	40	46	31	56	23
LOC102158363	149	103	136	73	148	69
LOC102158467	146	65	160	130	136	71
LOC102158553	77	102	59	53	62	43
LOC102158687	75	62	85	44	62	58
LOC102158821	76	39	75	48	60	46
LOC102158857	69	85	85	50	89	72
LOC102159050	41	37	51	20	42	41
LOC102159054	85	101	90	71	61	80
LOC102159128	49	67	56	59	51	56
LOC102159203	32	38	37	41	56	46
LOC102159250	67	71	77	77	108	98
LOC102159434	157	112	162	136	199	120
LOC102159502	52	42	76	46	56	39
LOC102159588	237	261	232	192	166	98
LOC102159627	76	112	91	69	77	77
LOC102159645	23	25	44	81	34	100
LOC102159707	95	117	81	186	59	66
LOC102159960	45	79	65	63	83	33
LOC102159985	47	66	44	54	27	52
LOC102160096	108	116	103	39	120	52
LOC102160118	91	98	103	127	74	51
LOC102160321	61	60	92	52	74	69
LOC102160340	123	184	130	215	167	117
LOC102160389	614	405	476	110	315	128
LOC102160506	61	36	53	22	78	43
LOC102160517	133	116	156	124	109	117
LOC102160564	218	158	217	146	142	122
LOC102160572	55	78	54	30	52	41
LOC102160630	73	63	72	13	64	53
LOC102160652	137	121	115	150	107	143
LOC102160712	144	102	137	64	108	83
LOC102160748	443	586	292	556	363	425
LOC102161115	1682	1131	2080	990	1543	869
LOC102161480	35	30	21	26	54	25
LOC102161741	424	416	495	303	436	321
LOC102161744	32	48	59	38	88	55
LOC102161888	226	193	240	159	180	150
LOC102161909	654	646	783	415	866	407
LOC102161912	62	48	66	34	50	54
LOC102161921	1237	464	1289	249	918	466
LOC102161969	38	72	50	72	67	56
LOC102161978	251	177	282	275	307	250
LOC102161992	39	56	69	35	47	45
LOC102162007	192	160	120	187	136	168
LOC102162074	458	296	759	270	701	284
LOC102162209	9183	7713	11303	3494	6985	4236
LOC102162214	89	72	107	44	69	58
LOC102162288	42	79	68	29	51	53
LOC102162300	1063	619	716	260	498	216
LOC102162389	99	152	106	106	75	98
LOC102162428	82	95	130	48	85	58
LOC102162462	51	37	30	28	31	28
LOC102162488	1049	796	863	233	437	190
LOC102162605	261	304	261	211	281	246
LOC102162623	126	128	114	110	95	79
LOC102162669	54	47	62	52	95	40
LOC102162684	165	136	178	128	128	110
LOC102162727	33	60	44	55	34	41
LOC102162878	19	59	39	33	38	36
LOC102162952	77	62	112	39	96	28
LOC102163267	569	516	887	461	923	536
LOC102163402	58	36	50	47	68	45
LOC102163670	76	80	62	73	82	71
LOC102163680	112	116	125	73	123	80
LOC102163685	111	87	111	47	81	54
LOC102163793	24	15	23	50	10	31
LOC102163816	640	608	247	1322	493	712
LOC102163894	47	52	40	79	43	63
LOC102164131	48	28	62	27	29	26
LOC102164161	79	104	117	108	119	90
LOC102164231	190	233	165	246	185	213
LOC102164323	27	19	39	23	80	38
LOC102164325	26	19	23	47	44	54
LOC102164379	75	41	120	48	57	57
LOC102164427	116	165	134	177	161	158
LOC102164640	430	455	419	243	416	325
LOC102164659	99	72	144	100	116	94
LOC102164703	829	1235	1759	937	3899	1957
LOC102164818	187	209	145	95	197	109
LOC102165023	141	133	207	85	143	122
LOC102165044	95	83	126	64	99	40
LOC102165098	38	67	49	33	61	55
LOC102165211	390	457	377	370	359	326
LOC102165781	37	21	52	20	69	27
LOC102165783	96	78	146	81	64	59
LOC102165892	32	36	84	27	46	26
LOC102165926	42	28	47	18	26	54
LOC102165933	47	40	65	29	100	52
LOC102165975	36	18	55	27	86	17
LOC102166056	73	88	73	41	61	89
LOC102166108	46	36	44	14	52	26
LOC102166211	103	85	97	110	99	117
LOC102166231	77	72	105	89	85	75
LOC102166259	12	23	7	75	18	88
LOC102166340	53	66	26	49	26	45
LOC102166393	65	58	31	102	60	48
LOC102166397	84	53	72	45	53	57
LOC102166500	308	226	337	143	388	164
LOC102166536	61	58	64	28	43	24
LOC102166710	47	40	45	33	50	18
LOC102166930	79	60	73	58	60	42
LOC102167065	80	92	80	62	75	43
LOC102167177	83	51	73	71	106	56
LOC102167294	61	79	75	55	65	52
LOC102167309	652	329	779	268	702	345
LOC102167359	319	401	300	472	279	275
LOC102167397	358	262	356	184	355	198
LOC102167472	76	56	30	51	44	38
LOC102167529	38	19	52	36	40	31
LOC102167554	110	79	142	27	92	48
LOC102167618	38	33	58	34	32	28
LOC102167692	92	51	46	66	65	50
LOC102167708	2	137	11	13	15	3
LOC102167727	658	605	763	473	743	495
LOC102167796	62	50	79	56	60	37
LOC102167899	71	54	70	37	45	36
LOC102167901	39	70	51	200	74	193
LOC102167943	82	59	97	55	91	75
LOC102168027	44	74	76	54	56	60
LOC102168193	137	172	192	207	171	185

[truncated: 7 more sheets: Table S11, Table S12, Table S13, Table S14, Table S15, Table S16, Table S17]
